# Supplementary material for: A novel flavobacterial phage abundant during green tide, representing a new viral family, Zblingviridae
Source: Appl Environ Microbiol. 2024 Jul 2;90(7):e00367-24. doi: 10.1128/aem.00367-24 (PMC11267871; doi:10.1128/aem.00367-24)
Supplement: Sequence S1 — IMGVR_UViG_3300024318_000004 amino acid sequence. [file aem.00367-24-s0001.txt]

>IMGVR_UViG_3300024318_000004
TATATCAAAGCTAGGTTTTAATGCTGATATATTTTTAGGTAAGTTTGACG
ATGTTAGATACTTAGAACAAGTTAAAGAAGAGTTTAAGCAACCTgttaaa
gaggttaaaaaagaagagtttaagcaacctgttaaagaggttaaaaaaga
agagttaacagataaagaTTATAATTTCCTAAAGTTACCAGTTAATTTTA
AACATATTAAATGGTACTTAGACAATAGAAGTATGAGTGATTCTCAAAGG
GAACACTTAACTAAATTATTAAGCAATGGGAGCAACTAAAAACTTAAGCT
TAGCAGAAACAGAGTACACTATTAACGTTACTTTTAAAATACTAGGTAAG
CATAGAAACACTTTTGAAAACGAAATACGACAAGCCGTAAAAGTAATTGA
TTATAAAGTTGTACCAGACACTCAGTACTTATATGAAAACGACCAGGTAT
TTAGaaatctaataaagatagagaagcaagcaaagaaacaaaaacaagat
tatataaataaaaataataaataatgagtaataaaaaattaagttttata
tggtttttaactatgtttttatgtattataattcaaattatttttGATAT
AAACTTAAAACATCAGATATTAACTTGTGTAATAGTTGCAAATATATACT
TGGCAAATGCTAATCAACCCAAATAACCCAATAGAACTaaaaaaaGCTGA
AACATACTTTCAAAAGTTAATAGAAGGTAAAACACCTTTCGAAATAAAGA
AACTAATTAAGAAACGTAGCTTATCTATTAACGCTTATTTGCACGTATGT
ATTACTTTATTTGCTATTCACTTTGGATATACATTAGACGAGGCTAAAAC
ACTCTTAAAACGATTGTGTCCGTTTATGATGTACGAAAAGAAAGGTAGAA
AGTTCTTAAAGGAAACGTCTAAAATGAATAACCAGGAGTGCAGCGAGTTT
GTAGAATGGATTAGAAACTATAGCGCACAAGAAGGTTGTTATATTCCAGA
TGCTGAAGAATATAAACTAAACAAGTTTAACATAGATAAAGAAATAAATA
ACCATAAACCGTATTTATAATTATGAAAAAATACATCTACGAAATTTACG
AAAACTTTATGTATCATGTTTTAGGCATAATAATATATGGGGAAGATAAA
TTTAGAAAGCATTTAAAAAACAATGGATTTCATTTTCCTCAAGGAGAATA
TTGCGTAAGAGGTGTAATAAGAATTGAATTTGATTTTTATCCATATTTAA
TTGAATCAGATAAAAACTCAAAATATTTTACTACTAAAAGACAATTTAGG
aaatttataaaagataattaataaataaccataaaccgtatttataatta
aaataaaaaaataaCATGGGGTATAATTTAGAAATAGGAGAATTAGAAAT
AGAATTCGATACTTCAGATGATAGAGAATCATCTTTAGGATTAGGTGTAA
AAATAGAAAAAGGAAGAAAAGAGCtttttttGAATGTTGGAGAACCTACA
GATGGAATGAATATTAGATGGCCTTCTTATAGTAGTTGGAGAAATTTTGC
AGAACATGCAGGTTTAGAAGAATTCTTTTTTGATGACTCAAAAGGATTAA
TTAGACAACATCCAGGAACATTTCCATTATGTGAAGATCACAGGGTAATA
ATAAACCAAAAATATAAAGATTTTAAGATTAAGTTCCCAAAGTCAGAAGC
TAATTATAATAATCCAACTAAACCAGAAAACGGAACTTTAGTAAGGTTTG
AATGGCTTAAGTATTGGATTAACTGGGCATTAGACAATTGTGAAAAACCA
GTGTTTTATAATAGTTAATTAATAAATAATCATTACATTTGTAATGTGTT
TGTCGCGGACACAGAAAAATATTAATTCATAAAACCTATGAGGGATGCAC
CGCGACGCTGAACTCATAGGTTTTTTATTATATGAAAAATACAGATTACA
TTAACGTTCAAGGATGGATGGTTAATGAACTTCAATTAAGTGGAAATGAA
TTATTATTATTTGCATTAATTCATGGATACTCCAAAGATGGTATTAACAA
ATATAGAGGCAGCATTAACTATGTTTCTGAATTTTTATCTATCTCAAGAA
AAACAGTAATTAATTTATATTCTAAGCTTTTAAATAAAGAATTTATATCT
AAACAAGATTGTAATTCTGGTAACTTATATTGTACTATAGTAGATCAAGG
TAGTGTAAAAAGTACACTAGTGCAAAAAGTACACCAAGGTAGTGTAAAAA
GTACACCAATAGGTAGTGTAAAAAGTACACCCaatatatataataatata
aataatatatatataGAGCCAAAACAAGATGAATTTACAGAACAATACTT
TCTTAAAAGATGGAAACAAGCAAGAGAACACTTTGATAAAAAGCCTACAA
ACATAACTCAGCTTATACCGCATGAAAGAGCTAACTTTAATGAACTAAAG
AAAGATTACTCTAAAGAACAATTCGATAAAGCTATTCAAGGTCTATTTCA
ACAAAAAACATATTTAAAGACTAGGCTAAGACCTACACACTTTTTATCAA
GAGAACACTTTGAAACTTACTTAACTTGCTTTGAAACAAAAGAAGTGTTA
TTTAAAGAGCCTAATCAACAAAATAAAATACAAAGAATATAACTCATGAA
GGACGTaaaaaaaTCAGTAGAAAGGCTTGTATGGAGATTAAAGAAGGATA
AACAAGGTTCATATACATCATTTAAGCCTAATGAAAACGACTTTAAGGAA
CTTTTAAATATAATTGGATGGATTGACAGGCAAAAAGAAATAAGTCTCTT
AAATGGTAACTTATTTGCTAAATTATATATTTACCATTTAAGTCAAATGA
TAGAAACTTATAGCTATAATAAAACACTTGATCCAAAATCACATGAAAGT
TATACTTCTTTTCTTGAATCAGAACCACAAAAAGAACTATCTAAAATACT
AGATAGAGATATAGAAACATTTTACTTAGCATTTCATAATAAGATAAACT
CAGATTGGAGAGACCACTTATGTAGAAAGTTAATAGCCAAAAAAGATATT
ACTCAAGAATATGTTAATGAAAGATATTCTTTCGAAAAAGTAAAAGATCA
ATTAAATCACATAATAACAGAAGCTATAAACAAATTTAGTTAATATGAGT
TTTAAAGATATAATTGATACAGAAACAGAACAAGAAGAAAATATTAATGA
GTTTAAAGATATATTTAGTGAATGTTTAGTTGACTTAGATAAACCTTCAA
AACCTTTAGATACTTTAGTTTACATAGGAGAAGATGAGAGAGGTAAGAAA
TGCAGTGTTGTAACGAGAGGTGAATATTTTTGTATAGTAGCATCAGCAAA
GACaaaaaaaaGCTTTTGTAAGTCTCTTATTATGGCTTCATACATTGGAG
GTGATACAAATAAATATTCAAAAGAAATTACTGGTAATCGTAAAAAAGAA
GGATATATTATTGATTTAGATACAGAACAAGGAGAATACTATGCAAAGAA
AACATTTAGACGTGTTGAAGAAATGGTAGGTAAAAGATACCCTAAATATA
TTCCTATTGCTACACGTAAAAAATCAGTTTCAGAAAGGCTTGGTTTGTTA
GAATGGTTGATATATAAATCTGAATATGCTGGTAATATAGATATGATATT
TATTGATGGAGTAGCCGATTTAGTTTATAATACAAATGATATTGAAGAAG
GTGCGAAGTTAGCTGAAAAGATGCTAAAATGGACTTCTGAAGGTATTTCT
ATTGGTTTAATTATACATAAAGCAGGAAACAATGATAAAGCAAGAGGTCA
CTTAGGAACAGCTATAACTATAAAAGCCGAAAGCATTATATTTATGGATA
GAATAACAGATGACCAAGGAAAAATAACAGAAAAGAATACAGTAAAAGTA
AGATGCGGATATGTAAGAGGTAGAGATTTTGAAGACTTCTATTTAACGGT
TAATAAAAGCGGATTGCCATTCACGCATACAGATCCAGACGATAATATAT
TTAAAGACGATTATGAAGCAATTAAAGATATTCCAACTGCTACATTAGAT
CAAGCCTTTGGAAGTAAAGATAATAATGAAGTATCATTTTAATAATTAAA
AATAAATAACATGAAAGAAAACGAAATTAAAGAGCCAATAGGTTCTTTTA
TATTAAAGCAAGAAGATATAATTGGATTGCCTACAAATAACGGTATGTAT
TATCATTACTCAGATGTATGTAAACTATTAAAAAGATATAAGAATAATAT
TGTTAAATAATGCAAGTAGTAAACAATAACCTATCATTAAACACTAGACA
CTTTAAGATAGCAGAAACAAAATACTCTATAGTCGGAACGCTAATAAATT
TAGGTAAACCAGATATAGTAGTAAACATGCAGACAGGAGCAACAAAGAAA
TACTCTAGAGAAGATTTAAAAGCAATGACGGATAAATACAAAGCAACTAT
TTTATAACTTTAACATTTCTTTAACACTTTAAAAGAATAAGTATCACTAC
ATTTGTAACAGATAAAAACAATATAACATGAAAAGTAAAGTACAAATAAA
ATCAGTTTTCGGAAAATTATTATTCGAATATGAGTCTAGTGATAATACTG
TTaaaaaaaCATTATTAAAATCAATTAAAGAAGGTGCTGATTTGAGAGAT
GCTAATTTGAGAGGTGCTGATTTGAGTGATGCTAATTTGAGAGGTGCTGA
TTTGAGAGGTGCTGATTTGAGTTATGCTAATTTGAGTGATGCTAATTTGA
GAGGTGCTGATTTGAGTTATGCTGATTTGAGAGGTGCTAATTTGAGTGAT
GCTAATTTGATAGGTGCTGATTTGAGTTATGCTAATTTGAGAGGTGCTGA
TTTGAGAGGTGCTAATTTGAGTGATGCTAATTTGATAGGTGCTGATTTGA
GTGATGCTAATTTGAGTGATGCTAATTTGAGAGGTGCTGATTTGAGTTAT
GCTAATTTGATAGGTGCTAATTTGAGAGGTGTTAATTTGAGAGGTGCTGA
TTTGAGAGGTGCTAATTTGAGTGGTGCTGTAAAATTGCCTATGCACTGTA
AATGGAGTCATGGAATAACAAATGAAAATTTAATTCACATAGGTTGTGAA
AAAAGAAATATAAGTGATTGGGATATATTTTTTAAAAGTGATGAAGTTTT
ATCGACAGAAAGAAATACTAAGGAATTTAAACAAATACAGGCTGTATATG
AGGCTTACAAAGCATATTTAACATTTTTAAATAAATAACAATGAATGGAT
TAACAATAAGCTTATTTATGATAACTTTAGTAGTAGTTATATTCGCTTTA
ATGTTGTATAAGTTTTACTTAAAGCAGGACAACGAAACAATGTTTAAAGA
AAACGCTTTCAATAAAGGAGAAGTAACAAGACTTAAGAAAGTAGAAAAAG
AGTTTGGAAAGTTAGCGTTAAAGCATAGTAAAATAATTTCTATAGTAGAA
AACGGTAGAACATTAGAAGAAGTAAAACGAAGGGTTAAAAACAATCAATA
AAGGATGGAATTTATAGGAGTTTATTATGTGTGCTTATTGTGCAATCATA
TTTGGGATTATAATGATGAGTATTGCCCTAATTGCGGGTCAAAGAACGAA
ACTTAAACACACAAAAGAATATATATAACATGAATGAAATAGTAAATTTT
AGAAAATGCACACTAACAGACAAGGATCTTTTAGAAAAGGTAGATGAATA
TACAGATAAGTTGTTCAAAGGAGATAAAAATATATTAACTCGTCATATTC
CAGCAAGACCAAACGAAGATTATGATTTGTTAATAGGTGAAATTATATAT
AGATTTAAAGAAAAATTAAAAGAAGTTTAGATAGGGGTATCTAAATAATG
GGAACTGCCGCAGCTTTAACTAGTAAAACACAGTTaaaaaaaCGTTCAAG
ATAGTTTGTTTAAGTAATACGGAGACATTGAGAGGTTGACTATTTATTAA
TCAGCGGGACTATCTTTTttaaaacaaattacataaaacaatatcaaaat
attaattaataaaataaGGTTATTATGATACAAGTACACAGCAGTTATAT
ACCATTAATTCGTAAAACAAAAAACGTTTATCAATGGATGGACTATATTA
AAAATAAGTTAAAAGAAAGTAAATTAAAACTGTAGGTTTTTCCTACGTAA
AAACAAATTAAGATGATAAGAAAATTTATAAAAGAAGGACCAGACAAAAA
AGGGAGGCTTTTTATTATTGAAGTAGATGAAGATAAATCTAATTCAACTA
GGAATGTGATTAGATTTATTTGTGAGGTTCAAAATCAAGAAACAATAAGA
GAGACTCATAAAGTAGCAGATTTAATTTTGGAAAGTCTAAATAAAAAAGA
GGTTACAAAATATTTGACTACACATAAGTTTGAACCAAAATTCAAGAATG
GTCAATCAGTAATCGTAAATAATCAGTTTGTCGCAGTTGTATTTAGTGCT
TATAATATGTTTACAAATGAACGAGGGATAATTTATCAAGTAATTGCTGA
TTCATCTGAGTTAGTTCATCGAATCAGAAACAAGAGAAGCCAAGACTTTG
AAATAGAAGAAGACAAATTAACATTTGAAGAAGATTATGAATCACTTTTA
AATGAAACTGAACAAGTATGTAAAATTGAAGTAGGAGAAGATGAACTTCA
ATTATTCAAAACACATTAATTCTGTAGTATGACTGATAACATTTTACATC
TCAATTTAAAAAAGAAGTGGTTTGATATGATTGCTTCAGGAGaaaaaaaG
GAAGAGTACAGAGAAATGAAAACATACTGGAGTAGAATTTTTGGACCAGG
AATAAGAATTAAGAAAAAAGTGTTTTATCCATCTGATGTTACTATCTGTT
TTTCTAATGGATATGCAGAAAATCGCAGACAAATGTTGGTTGAGTGTAAA
TATTTATCAACTAAGATTGGTAAACCTGAATGGGGAGCGGTACCTAATCA
ATGTTATTATGTACTCTCTTTAGGAAAAGTTCAAATTATAAACTAATTGT
AGTTATCATGGAATCAAAACTAAAAGAAAAACTATCTAAACTTTATGAAT
TAGCCAAAAGAGGTGTTGACGGGGAGAAAGTTAATGCTGAATTAATGCTA
AACAGGATGCTGGAAAAGCATGGGCTTACTATTTCAGATATAGATACTGA
AACCCCAAAAGATAGATATTATGCTTACACAACTACCATGTCAAATACAT
TAATTAGACAAATTATTTATAGAGTTACTGAACGAACAAATATTTATAGT
TTAAGAAGTTACAAGGAAATTGGAGTAAAGGCAACCGACTACGAACACAT
ACAAATATTAGAGCAAATTGATTTTCACTTAGAAAATTTCAACAAAGAGC
GTAAGCAGTTTTTAAATGATTTTACGGATGCTTACGTGCAAAAGCATAGA
TTATTTAAAGAAACAACAGAAGAAGATTTAAAGAATCGAAAACCACTTAC
TACAGAAGAGAAACAAGCAATTTGGAGAATGTCTGCAATCAAAGAAACTT
TAAGTAATAAAACATATACTAAAAAACTAAACTAACTGTAATTATTTCAA
TATGACACATGGATCACTATTTAGTGGAATTGGAGGATTTGACTTAGCAG
CTCAATGGATGAACTGGGAAAATGTTTTCCATTGTGAATGGAATGATTTC
GGAAAGAAAATTTTAAAACACTACTGGCCTAAAGCAATAAGCTATGACGA
CATCACCAAAACAGATTTCAATATTCACAGAGGGAGAATCGACGTCCTTA
GTGGCGGGTTTCCGTGCCAACCTTACTCAACAGCAGGTAAAAGACTTGGA
AAAGAAGATGACAGACACCTCTGGCCAGAAATGCTTAGAACAATTTCAGA
AATACAACCAACATGGGTTGTGGGCGAAAATGTTTTCGGACTTGTTAATT
GGAATGCCGGGTTGGTGTTCAACGAGGTGCAAACTGACTTGGAAGCTGAA
GGGTACGAAGTACAACCGTTTATACTTCCAGCTGCAAGTGTTGGCGCACC
CCACAAAAGAGACAGAGTGTGGTTTATTGCTTACTCCGACAACAATCGAA
AGAGCAGAAGAACCGGAGAAGATGAGAGCTCGTGCAAAAAAGAACGGTTA
CAAAAACGGTACCAGGTACAACAGTCTAGCAAGTCAAATAATATTTGGGA
GTTTTCTTCCAATACCAAGAGCGAGAGCTGCAGGGGGAAATGCAAGCGAG
GGAGAAAAGTATTGCAAAACATACAATCCCAATTCACAAATGGGAAGAGC
TCTTACTCCTTTAATGAACCAAATTACTGGAAAGAGTTCCCAACTCAAAC
CCCAATTTGTGATGGAGATGATGGGCTTTCCATCCGATTGGACTCTATTA
CCTTTCCTAAATGGAGAAGCGAAAGTATAAAAGGAGGAGGAAACGCAATA
GTTCCGCAAGTAGCTTTACAAATATTTaaaacaattcaagaatacgaaaa
aataacaaacaacctgtagttaaaacaatacaaaaatgaagggtataaaa
acaataTTATTAATCATATGCATAAGTTGGGGGACATATGCACAAATGTA
CAATCGATCCTATTACGGTGATATGAGTTATTTAAGCATATCAATATTTA
CTTCAATGCAATTAAAGCGTCAAAGTATAGGATTGCAATTAAAAGGAGAT
TTTGATACGTGGTACGCAGCTTTTAACTTTGAAAGACTTAAACACGATAA
CGACATGTTATATAGCACAGGTTTTTCAGCAGGTAAATTATGGGGCAAAG
AACAAAGAAAGTATTTCCTGGGAGCAAGAGCCAACATAATAAAGATAAAC
GGAGAAAATAAACCCTCCTTTGGATTAGAAGCGGAAATTAATCAATTCAT
TAATAAAAACATTTTTATTGGTTTAGGAATAACCTCAGAAATATACTGGA
ATAGCCCAGATATTCAAACACCAGTATCaaaacaaataacaaaaggtttt
ataaaaataggatataaattttaatcatgaatataaaagaaaTACAAGTA
ACAGCAGAACAAATAACAGATAAAGGAGAGGTTAAAGAAGTATAATTATA
AAGTGTTAAAGTTTTGTTAAAATAGGGTAATCACTAGGTGGTTGCCATAT
TCTGTTTTATATTTGTATCATAATCAAAAAACAATATACAATGAGCGTAG
GATTAAAGCATGCAGGAGAATTCAAATGTAAGGCATCTATAAAGATTTCA
TTACAAATTAATGGTGTCACTGTAATTGGTGATTTAACTGATTTTACTGG
AGAAGTAAAAGAAAATTATTTAGCTCAATTTAAATCAATAGTGTCAGAGT
TAGAGCAACaaaacgaattaataaaaaatagttaagatatgacagttaaa
aaattaatagaaaaattaaGTACATTACCTCAGGAAATGGAGGTGTTTAT
TCCAAGCAGTGAAACAGAACACGATGTTGTAACTATAGGAGGTGTACATC
AAGGAAATATTATTTTTCACCATCCGGATTTTACTGAAGAAGAAATGGAA
GTGATAAAATTAACAGAGTATTAAAAATTTATTAGCTGTAGGGGCTAAAA
GGGAAGCTATCAAACAATCAAAACCCAAGTAGTAAAAAACAAGCCAGTAA
CGATAGCAAAAAATACAAACTACCTAATACGTGGACCTTGTATTTTTAAT
TGGCTTTATAAACATTTAAATAATTAAAACGATGGGAAAAAGAGTAGCAC
AAAGAATATACGAATGTAGTTTATGTAATGAAACACCAGAAGATGGGGAG
TATTTATGGCACATGAATAATGAAATGTGGTGTGAGAAATGTAGCGacaa
aatagataacgataataaataagctatgaaaaaaataataacaataacaa
taacaataGCAATACTTATACTATCATTAGGAGTATACAGCCAAGACATA
AATATAACTTACGATAATGAACAACAATCGTATATTATAAACTCAAAAGA
GCCTATTAAAAAGGTTGAGTATGCAAGGGTAAAGAATAAAGAGTACAGTC
ATTTAAAGACTGTAGAGCCACGTAAAAACAAATACGTAATACCTCAAAGG
TATTTTAAATATAAGTTAATTAGAGTTACTATAGTAAGCGGTAACGATTT
AATGGTACAGGATTTTATAACTaaaagaaaaaggaagtaatgaaaagaca
aacaaaaataaaaagACTTTATTTAAGATACTTACAAAGTAAAGATACTT
TTACGAGGATAAAAACAGAAGCTCAGATAATAAAATAGAAGATACATCTA
GAATTTTAGATGTATGTGAGAAATGTAGTTATAATTTTTTCTTTGAACAC
GTAATATCTATTGAATAAAATAACTATATTTGCATAACATTAGAGTGTTA
ATACACTTTAAACAAttttttctttttCATGGGTCGTCTATCGGGGGTTA
GGCGGCtttttttATACAAGTCTTTGAAAGTAATATAAATCTCCTTCAAT
CCATTGCTCAAACTCACCTATGGTATTAAACTTGTTCGCATACCATCTAT
CTCCATTACATTTAGGTATGTAATTATTTAACTTGCTATAAAACTCTTTA
AAATTAGTTTCAAATACTACTACTTTGTTATTTACACTACACGTGTACAA
CCTTCTCAACTGTCCATTCataaagcaaatatacaaaataactaaaatat
attaataataatttgtttaatacaatatatctatatatCTTAGCGGTACG
GTAATTGCTAAAATTACTTTTTCATGTATTGATGTTTTAAGTGTGCGGGC
AAAGAGTTTTTAAACAAGTAAATTAATTATAATGGTAAAGAATACAGTTT
CAAAAGAAAAAGCAATAAAAGATATTAAGGAAATGTTTAATATTTCAATA
GACGAATCAAGTAATGATTGCTACGAGAAGGATGGTAGTTTTGTAGTGTC
TAAGAAACGTTTTGAAAGATTTGAGGTTGTAGGTAAGCTTCAAGATTATT
TTTCTGATAAGTGTTTTGTAGAGGGTTTTGGTTTAGAAATTAGCCCAATA
ACACTTATTTATACTACGTTTAAAATAATAAATATTAATTAGAATAAAAC
AACGCAATGTAAGACGGTAGTACTGAAATAATAAGGTATAGTGTTCGATT
CACTCATTGCGACAAGTAAAAAGGTAAAGTGGCGGAATTGGTAGACGCAC
AAGAAGAAATACTTGGTTGATTTTAAACACGTTCAATTCGTGTAAGTACT
TGGAATTGTACAAAATATAGGTTCGAATCCTGTCTTTACCACAAATTACA
AATTGTTAACAACAAGTCTTTTGTAAAAAGATTATTCACTTTAAGAATAT
AAAAGCATTATGTATTAGAAGTACATAGTTTTAGTTTTCATTATAGTTAG
TTTGAATAAACCCTCGGAGTAGTTAACGAGGGTTTTTACGCTAAATAATT
AAATAATATGACAGATAAAGAAGATCAGTTTTACAATGGATGTTTACCGT
TAATTTTGGTTGCCATAGTAATTATATTATACTTCGTTCATATAAGTATT
TTTAATGTAAAATTGTGCTAAGAAATATAAATAAAATGTATAGTCTAAAA
GAATTAATGATAATTGTAAATAATTGCAACGACAAGAATCAATTAACAAA
GGTTTGTGAAATTGTTAACGAGTATAAATATGATTACCCGTTAGATACTT
TAGAACCTTTTCAATTATATGTTAACGGGTTTTAATAAATATACAAACAT
GATATGATTAATATCAATAGGAATAGCTTATATAATAGCTAAAAAATTAG
ACGATTCCGGAGATTATAAACAGCCTAAAGGAAGGCGCAAAAACAGATGC
AGATAATGAAAAAACTATTTCACATAATAGAAGTACTAACACCTAACTAC
GATAAGTTAGCACATGTATACTGGGGTTTTATATATGCAATAATAGGATT
ATTAATAGGTCGTTTAATAGACTTTTATCATCTTACTTACATATTACCAT
TAGCATTAGGAACAATAAAAGAATACTACGATTATAAAGACTATGGTAAG
TTTGATTTATTAGATTTAATATTTACTATAGCTCCAGGAGTAATAATATA
CTTTATGATATGATACAAGCGCAAGATTTACGTATAGGAAACATTGCATA
CAGCGAACTAACACAAAGAAATGTTAAAATTAATGTTCGCCTATTAGCGT
TAATGCAATCAGAACAAAGAGTAAAAGGTAAGACTACTTATAGGGGAATC
CCATTAACAGAAGAAATACTTTTGAATTGTGGGTCTAAATATACGGGGTT
TAAAAAAGACAATTATCAATTTGaaaaaataaaaaTATATGATTTAGGTA
ATCAGGTAACTTTATATTATTATGTAGACTATAAAAATTTCAGCATATTT
TATAAAAATCAAGTTGTAGATTGTTATGATGGATTATTAGACATAGAATT
ACATCAGCTCCAGAATCTATACTTCTCATTAACTCAAAAAGAACTAGAAA
TAAAACTATAAACAATGTATACAATAAAAGAAGTAGTAATAGGGCTTTTA
ATAGCTTCTTTAATCATTGGATTAACATATAGGTTATCTCCAGTTTATGA
AGAAGATCAAAAAGTAAAAAGCTTAAAAGAAGGTCAAACTTGGGtatatg
tattaaataaaaataatccttatgaggataaaaaaatatattataaaaaa
ataattgagatcaaaaaaggatatgtattatatattgaaaacagtaaaga
tactttaaatcaaaaaataaaaTGGTTTACTGTGAGTTCAGAGTGTATAA
AAGATTGTAATTAGAAATAATTTCACTATATTTGAACCTTTAGAAGTAAT
AAGAGGACTTCTATAATCTATATTAAAGGGGATGAGCAGTGTATTTTATT
ATATGCTGCtttttttGTATATTTatataagaaaataataaccatgaaag
aagaaaaaatataagtaatgaacatagtaattataaaaaataaagGATTT
TATAAAGTCATAAGAAAGCAATGTTATCTAATGAAAATTTTAGGGTTTAA
AGATAAAGTTGAATTATATAAAAGTACTGGAAAAGTGTTTAGTCAATTCA
ATCAAGAAACCGCTTTTATAAATGAAGATGGAGAAATACAAAGCCCAGTA
AGTTACATATCAAGAAAACTTAACGATAAACTAAGAAAAGACACTATATT
AGAAACTATAAATTAATAAACAAAATGATAAAAAGAGGAATGATATTAAC
TAATTATAGACTGTTTAAACaaaaaaaCGGACTATTTAAATTTATTAACA
AATCAGTTAAATTAACAACTGAAGAAGAAGGATAGATATGCACATATCAT
ATGTTGAAGCAAAATTTAAATGCCCTAAATGCGAGTGCCCTCATAAAGAA
GAAGATTACTACGAAAAACTTAGTAAATCTAAAACATTTGTATCTTATCA
AAAATGTAAGGGATGTAAAACTAAGTTAGGAATAAGTAGCGATATAATGG
GAGATGTAGTTGTTTGGTTAAAAGAAGATGAATAGCGTGACTTTAAGAGA
GCAATTTGAAAACGAATCAAGAGTGTATACGTGCACTACAGAAATAAATA
CAACATACGATGTTAGTGATTCAGAATACATAATTTGGCTGGAGaataaa
ataattaatttaatatagatatatatatgggaatcactattataaaagat
aaaaaCAGTAACACATATACAGGGTATTATAATGATTTCCCAGCTGTATG
TTCGCAAGCTAATAGCAAGTCTCAATTATTAAAAAACTTAAAGCGTAACT
TCAACTTATTTACGTTAAAAGAATAATTCGTATATTTGAACTAACTAATT
AAATGAATCTACAACTACAACAAATAAGAATGATAATAGATTTTTAAAAT
TAAGATTATGGGAGCTCCCCAAAATAATAAATACAACGAAATATATACTT
TAGAAAAGGAATTACCAATATTCCAAGATATTATAGATAGGGCTAAACAA
GGTGAATTTTTATCTATTCAAGAAGCGGTAATGCACTCTCCATACGAAAG
GCAAATATTTTATTATTTATGTGATAGGTTCAAAGACCTTGACAATAAAA
AGAAAGAGCTAAACGATATTGTGATTGCTATAGTCAATAGAAAGGCTTTA
GAAGGTGACTTTAACGCTACTGCGGGTATATGGAGAATGAAACAATTAGG
CGAAAGAGATAAAACGGAGGTGCACAATACAAACCAAGAAGTTCCTATCA
CAGAGGAGCAGTTAATAGACGCAGTAAGCAAGTTAAATGGTGAGATTTAA
TGATTCTAAACCGTCAAGAGTTAATAGCTGCACGTATAGAGTGTGATAAA
GATTTACTATTCTTTACAAGGTTCTTTTATAAACTACTTAGAGGTACTAA
GTTTATAGTAAACGGCCATCACCAAGTAATACGTGATGAACTACACAATA
TAGAGCACTACAAGTTAGAACTACTTAATATAAACATACCACCACGATTT
AGTAAAACAGAGTTAGCAGCAGTTAACTTTATTGCTCGTGGTATAGGTAT
GAATCCAACAGGGAATTACTTATACATAACAGCTTCAGATGAGTTAAGAA
GTCAAACTTCTGTATCTATAAGGGACATAGTTAATCACCCATACTTTAAG
ATAATGTACGGTGTTGATTTGAAGAAAGATCAGAATGGAAAGAACCTTTG
GCGTACTACTGAAGGAGGAGGATTAAAGACAGCTACTATATTCGGGCAGA
TTACAGGGTTTGGAGCAGGGCAAATGGTAGATTACAATAATGAGTTAGAT
GATATAGTTAGAAACTTTGAGGGATGTATTGTAATAGATGATGCTAACAA
AACAGATGATTCGCAAACAGAGAACGCAAATAACGACAAAGTTTCAAGGG
TTTTCTTTAATACTATACTATCACGTAAGAACTCTAAAGACACTCCTATA
ATAAACATACAGCAAAGAGCTGGATTAAGTGATTTAACCGCACAGCTAGA
AGAACATTATAAAGATGATGAAAGAGCAAAGTTCTTGGTTATGCCAGTGG
TTAAAGACGGTGTGCCGTTATGGAAGTGGAAGCATGACTTAGAAGATATA
CATAAACTAAAGACATCACCTAAGACCGCTCATGTATTTGAAACCCAGTA
CATGCAGAACCCATTGCCAAGTGAAGGGGTTTTATTTGTTCGTAACGAGA
TGAACTGGTTCACCATGGATGAAATAAATAAAGATTTTATAGAATCTAAG
ATAGGTAACATTGATGTAGCTAATACTGGTAAAGATTATTACTCATTCCC
TAGCGGTTGCCTTATAGGTGAAAAGTTTTATGTTACTGAGTGGCTATACA
CAAAAGAAAAGTTAGAGTACACAAAACCAAAGACAGCCTCAATATCTAAT
AGCAACGAATTAAACTATTTAGGTATAGAGATAAACGGAATGGGAGAAGT
GTATGCGGATAGTTTAGAGACCCTTATATCTCCATTCACCAACCTATGCA
GAAAGTACGAATCTACTAACAAAGTTTCACGTATTGTTTATGCTGCTGAG
TTTATAAAGAAACACTTTGTATTTAGATCTGATGTGCAAGAAGGTACAGA
TTACGCACAAGCATTGATGCATTTGTTTAGATTTATGAAAGACGGAAGCT
TTAAAATAGACGATGCGCCAGATAGTTTAAGTGGGTTAATGCAACTTATT
AAAGAGATTGATTTCCCGCAGTTTAGAAACATATAGCAATAGTTTTGTAA
TTAAATAATTAATTGTATATTTGAATGCTGGAAGTTGTGATATATAATAT
TATATCATGGTGGAAGGCTCACAACATACAGCAAAATTAGCCCAAACCTT
AAAGTTAGGGCtttttttATGAGCATAGGTAATTTTATTAGAAATGCTTT
TACCGTAGTTAGGTATAAGAATGGTAGTTGGGAATATGGTAAGTCTTCAG
CTAATTACTTGACTAAGGAATATATGGAGTACTTCCTTAACATATACGCA
GTTAATGCTTGTATAAACATAAGAGCAGATTACTTATCAAAGTTTAAATG
GGGTGTTAAAGAATCTCAAGGTATTAATTACGACAGTCAATTGCTTGATG
TAATAAAAAACCCTAATATATACCAAAAATCTACAGTAGACTTTATAAAG
CAATACGAAATATTTAGAAGTGTTTACGGATGGACTTATCAAAAGACTTT
TGGAGCTAAAGGATTTTACCCTTCTGCACTATATAATCTTAATCCTTCTA
ATATAGACTTTAATACTAATTCAAACAATCCTTTTCTTATATGGAAGAAG
AAGGATATTAACGATATAAAAGACAAGACATTTACTTACGATGATAACGG
TATTAAAAAGACTTACAGATTTAGTGAGATAATGCCTTTTTATGATATTG
CTAATGGAGTATGTGAAGGCGAGAATAGTTTTTACACATCACCAAGTAAG
TTTCAAGCAATTAGAAGTAATTTAGACAACTTAGGGTTAGCTATAGACGG
TGAAAATGTTATACTAGGCTCAATAGGTAGAGAGGCTATATTTAAAGAAG
ATGGAGGAAAGGTTACTAGCGCTCAATACTCTGGAATTAATGGTAAGAAG
TCTATATCTGAGAAATCAAGGTCAGATGTAGATAGTAAGCTGAATAACAC
AAATATGTTAAGAGGTAGGCGTATGAGATCTTTTACTCCAGATAGTGCTA
TAAAGCATTTAGATATGAGTTTAAGACCAAAGGATTTTGGTTTAGACACT
GTGATGTCACAACAGGAAAGTATTATAGCTAGAGCTTTTGGAGTACCTAA
TGAGATATATCAAGCATGGAAGAATGGATCTACTTTTGAAAATCAAAGTG
TTGCCGAAGTGAAATTTATAGACACATTACAAGAGAGTGTAGCAAATGAT
TTAGCAATGACATGGACAAATAGTTTTGGAGATACTAATACTCCTTTCGT
GGCTACTTCAGATCATATAAGATCTATACAAAACGAAGAGAATAAAAAAG
CAGATACAGCTTTTAAAATAACACAATCACTATTTAACCTTACCCGTACA
GGAATGACAGAAACCCAAGCAATTGATTTCTTAGATGGCTTAGGCGTCAA
TTTAAATGATTAGAAGATGAAGCAGATAGATAAGTTTAAGAAGATATTAG
AAACAACTAAGGACGAAGGATTAAAAGCGTCTTTAAAGTTTAAGATTAAA
GTAATGGAGAATAAACAAACAGTAAATAAATAGTTATGTATAAGTGTAAA
GAATTAGATACTAGTTACGAAACTAAACAAGAGCTGTTTAAAGCTTTAAA
AGCTAACAAGGATTTTATAATAAACTCTAAAAAGTCTAAGATACAAGAGA
GTATCAATAAAGGGTTAAGTATTGTAACTAATCAAACAAAGGTGTCAAAA
ACTATATCGGCATGTAAGAATATAGAAATGGATGAAAACTACTATTATTT
TGTAGTTAATAGTTCTAGGATATTAGACAGTCACAAAGATGTTCATTTAG
ACGGTAACTGGGAAAAAACTGTTAAGGAGCAACAAGGTAGAGTTTATTTA
GTCTTCGATCATCAATTAAAAAGAGATGATATTATTGCAATGAAAGAAGA
TATAGAAATGTTTACAGCTGTTATTCCTTTTTCTGCAATAAGTAAAGATT
ATGAAGGTAATACTTATGTTCTTATTTATAAAGTAAGAAAAGATAAAATA
ATAAATTCACAAGCAAAAGAATGGTTAGATAAAGGGTATTCTTTCGAAGC
GTCAGTAAGGATGCAGTACATGGATATTCTTTTAGCGTTAGATTCTAGCT
TagaagaagataagaaagagaaagagaaTTTTGACAAAATATATCCTGTT
ATAGCTAATAAAGAAGAGTTTGAGAACTTAAATTATTTTTGGGGAGTAAA
ACAAGCTAAAAACGTAATGGAGAGTAGTTTAGTTCTTTTTGCGTCTAATC
AAGCTACTGGAAGAATGGAAGAAAATAAAATTGAGCCGTCAATCGACACT
CAGGAACAAAAAGAAGCCGTCAAAACTGACACTTCGCATAGTAGTAATTT
TTATAATATAATTTAAACAATGGAATTTAAGTATTTAGACAAAGCGGAGT
TTGACGCATTAACTCCAGAACAACAAAAAGCGTACGCAGAGAATAAGCGT
AAACATGAGGCAGATTTAGCCACTAAAGCAGCTAAGGACGCAGCTACAGA
AGCTACAAAAGATTTAGCTACAAAAGAGCAATTAGCAGATACAGACGCTA
AATTGAAAACAGCTTTAGAAGAAATAGAGACTTTAAAAGAAAACGGAGAA
GTGAAAGGAGTCAAAAAAGGTACAATGACAGCGTTTTTCGCTAAGACTAC
TAAGGAGTATGACAAGAACGATAAGTACATGTCAAACGAAACAGCAATTA
AAGCAGCTGCATTAATGAGTACAGCGAATATTACTCCAGTTGCAGCAGGA
GGTTTTAGCCCTTTGTTTACAAATTATTTTGATAACGAAGTAGGTGAGAC
ACCAAAGCCAAACAATTTCGTAATGAGTTTAGTTGATGTTAGAACACAGC
CTGGAGCGGAAGCTATTTATTATAGCGATAGAGTAAACGAAGAAGGGGAT
GCTGAATTTATTGGTGAAGGAACATTAAAGCCTTTAGCTGATGCAGAATG
GAAAACTGaaaaaaaGAATATTAAAGAGGTTGCTTTACGTTGGAAGTTCA
CTAAAAGGTTAATGAATCATGCGCCAAGTGTTGAGGCTGATTTCAGAGAG
CATGCAGGGGAGTTAATCGAACAAAAAATGGATGATGTGGCATTAACTGG
AGACGAAGGAGTTGATCCTTTACAGTTTGACGGTATTGCTACATTGGCTG
ATGCTTTTGTAGTTCCTACAGAATTAGCTAATTATTACACAAACGCTAAC
ATTTACGACGTAATTAATTCAGTTGCTACATTTGTAAGGTTAAATAACTT
TAAAGGTCAATTAACTTGCGTTTTAAATACAGTTTGGAAAGCTAAGATGC
AAGGTATTAAAACAACTGAAGGAGATTATATTGTGCCTCCATTTGTAACA
CCAGACGGAAATACTGTAGGAGAAGTAAGAGTGCAGTTTGAGAACAAAAT
GCCAGCTGATAAAATTTTACTAGGTGACATGATGAAATATAAGATTGTTA
TCGCTGAGAATGTTGAGTATGACGAAGGTTATGAAAATGACGATTTCTCT
AAAAATTTAGTTTCTCGTAAGTTAGAAGCTTTCTTAGGTTCTTACAAAAA
AGACAGCGACGCGGGTTCTATCATTTATGATGATATAGCAACGGTATTAA
CAGCAATCGCTTCAGTATAATTTTAATATAGaaaaaatggataataaaac
agtagattcaaaaaagttattaaaaaacttagctaacgaaaaagttaaga
ttaagtttaatgatagaattaaaTTAGAGGTATTAAACGATACTAAGTTC
TATAAAAAAGGGCAGGTAATTAATCCTCATAGAACTTTTGGGGATCAATT
AGTAAAGCAAAAGATAGCTAAAGAAGTAAAGTaaaaaaaTAAGAAATGCC
AATAACAGACTCTACATATTACGAGAAAGGTAAAAAGTTTATACCTAATA
ATAATAATCAAAACACTGAGATTGCGGGAGTTCCTAGTGCTGTTAGTGAA
TTAGATTATTTTATATCTAAGTATGAAAGAGAGTTTACAATTGGGTTCTT
AAATATTACTTTATACAATGAACTTGAATCGGCGTTATTGGATTTACCTA
ACGCCGATATCAAATGGCAAAATCTAGTTGAAGGAAATGAGTACGTAAAA
GATAGTGTAACTTATAGGTTTGATGGTTTAAGAGGTTTTATGCAAGATAG
TATGGTCGCTTTTTATGTTTTTTGTAAGTATATGGAAAATGACGAAAGCT
ATTATAGTACTACTGGAACAATTAAATCAGATGCTAGTGGTGCAAATACA
TTTTCGCCTACTACTAAATATTTAGATGCTTGGTATATATTTTTAGAAAA
GTATCAAAATGAAGTAGGAGTAAATGAACATAGATACTTTACAGATTGCT
ACGGTAATGTAGTAGGTATTGATTATTACAACCAACAAACTAAAAATGTA
CTTGTAACACTTGAAACTTACATGAAAGACCACGAGACAGATTTTGTAGG
ATATGAATTTACGCGTTATAATGGTGCTAATAGCTTAGGTATATGATAGT
AGTTGAAGATAAGTTGGCAGCTCTTTTTAGTCAGATTCCAGAGATAAAGA
TTAACGACAATATTACAAAGAAGTTAACTTTTAGCTGGGGTAATGAGTTA
GAAATAAATAGGTACATCGAAAAATCTAAATCTCAATGCTATCCTTTAGT
TTGGTTATTGCCAACAGAAGAGACTTATAGCAACAGTAAAGATTTAACAG
AGAAAAAAGTATCTTTAGTAATAGCTCAACTTGAAGACAGAAAAGAATTG
TATAACGGTCAAAGATGGAAAGGTTCTTACGAACATGTTTTAAACCCACT
TACAAACTACATTATACAAGCATTTTCTAAATCAGCAACTACTAGAATAA
CAGACAGCGATATATCTATATTTAAGCACCCTAACTATTCAAAGAAAAAC
GAGAACGTTACAATAGACAGGTGGGATGCAACAAGGATAGATATAAGTAT
AGAGTTTAATAATAAATTTTGTATAAACGAAATAAAATGGCAAAATCCAC
TAAACGAAAATACATAGTTAAACGACCTTGTAAAATAGGTTTAAAGAAAG
ACGGTACGTCTAAAAAGGAGTATAATAAAGGAGACTTTATTTACGTACCA
AAAGACAAGATTAAAATTTATAAAAATAACAACATTATATAATGGCAACA
GGATTAGAATTAGTAAATAAAGGTGTTTGCGGAGGTGTTTTAGCTGGTTA
TAACATGGCTAAAGGATGCTCAGTGCCTTTAGAGAATATAAAAGAGATTT
GGAGAACTCCACAGGACTTCCAATTTGATTTAACACAACAATTTGATGAG
GCATATATTAAGTCTTTGCAGTTAGCGGGAAATTTATCTATTATTAAAAA
TATTACAGATTTTCCAGAAAATGGAACAGACCCTTTGATATTTACAACAG
CAGATAACACAGAAACAAGTGCGGGAGAAGCTAAGTATAAATATTCTCCA
GTATGGTTGCAAGATTTATGGTTAAATGTTCAATTAGGGAAGTTAGAAGG
TCAATACAACAATAGATTTTGTTTTGTAGATGAAGCTGGAAATATATTAA
TGACTGAAGGTTCAGACGCTACAAAGTCAAGAGGATTTCTTACTTCAAGA
ACTAAAAGAGCTAAGGTTATTTTACAGAGTCCAGGTGTTGGTGCTCAACA
ATCTTTAGAGTTTCAATTAGCTAACAGTAGAGAGTTAGAAGATAATAAGG
TTATTTTCGCTTTTGACGCATTAGATTTTAACCCTAGATTAATTGAACCA
ATTATACAAGCTTATGTATCGTACAATGTTGTACCGGCAGACACAGATAC
AAGCGTACAGGTTAAAGTTGTATTAGATAAAGGGCGTAAAGATGTTGTTA
CTGGATTAGTTACTTCTGGAGACTTTAAAGTAACGATTAATGGAACAGAT
GAAGCAGAAGCAGTAGCAACAGAATCACCAGATGGAACATACACTATTAC
AACAACCGCATTAGCAGCAGGTCAAAAAGTAGATGTACAGATAAACGGAG
TGAAAGAAGTTTCTGGAGACGGTTTATACGTTTCTAATAAAGCAAGCATC
ACAGTAGTTTAATATAATACGTTAATTAAACAAATAGCCCTGTCCTAATT
GGGCGGGGTTTATGTTTTTAGATAAGAAAATAAAAGAGTTAGAGAAGTTA
AAGCAAGAAGTTCCAAAGCAGGCTGAGAGAATAGTATTAAAATCAAAAGA
AAGGATTCTTGATTTAATAAGAGAAGATCAGCTTTTCAATAAAGGTATTG
ATGGAAACGGAAAGAAGCTTATAGCTTACAAGCCTTTTACTGTAGCTGTA
AAGAGATTAGAAGGTCAGCCAACAGATAGAACTACATTATTTAACAAAGG
GAAGTTTTATGATGGTTTTGATTTACTTTATACAGACCAAAACTCAATAG
GTGTATTTTCTAGAGACTCTAAAACACCAGATTTAATAGAAAAGTACGGA
AAAGATATATTTACATTCACAGTAGATAATAATAAGATAGTTAACGAAGA
AATAGTATTACCACAATTAATAGAATGGTTATTGAACACACCGACATTTA
CACAGATTTAGACATAATACCTATATATAACTTTGATAAGTGTATAAATG
GGGAATTAAAATACATGTATGAGTCAAAAAGAGGAGAAATTACAGAAGAA
ATAAAAGAACAATGGGAGATACTATACAATAATTACTGTGAATCAACTGC
TAATAGCGAAACTTCAAGATATTACAGATTGATAGGTGAAATAACATGGT
TGGAAAATAGATTGATATACTATCCAGTTTTAGTGAATAATCTACTTAAA
ACGCCTAAAAAAGATATAAAACCCTTGTTAAAAGAAATTAGTTTATGGAA
ACTACCAATCAATCTAAATAAAAACATagaagaagaaataaatagagttt
taaaagctcttaataactcaaaaacaaagctaaaaagaaaaataaacgag
ttagaagatttaaaaaagaATAACGAACAGATTAAGAGTGTAAATATAAG
TTTACAAGGTCAATCTGTTAAGATACATAAAGCATTAGGAGTAAAACCTA
ATATATTTGAAGATAGCGTAACTACATGGTTAGCATATTGGGAGGAGATT
AAAAATATAAATAGTAAAAACAATGGCTAACGATTTAAGTATAGTAAAAC
AGTTTCAAGATGAAATATCTAAACTACAACTTTTAATAAAAGAGCTTAAA
GGCGATGTAGTTAGTTTATCAAAGGCATCAAGGGAAGTTGATTTTTCTGG
TATTAAATCCCCTAAAGGGGTTAATAAGGCTCTTAAAGAAACTAACGAAA
ACACAGAACAATTAAACGCATTATTAAAAGAACAGGACAGGTTAGAGAAA
AACTTAATTAACACACAGGCTAAATTAACATTAGCCACAGAAAGCACAAA
TAGAGCTTTAGTTAAAGAACGTTTTGAATTACAGCAACAAAACAAGCTTA
TAAAAGAAGCTGCTGTTTTATCTTCTCGTTACTCAACACAATTACAAAAA
GCAACAACTATACGTAATAAATTAGCTCGTTCTATACAAGACTTAAACTT
AAAAAGAGAATTAGGGTTAAAACTTTCAGATAAAGAACAAAAAGAACTTA
GAGAAAGTACAAAAGAGTTTTCTAAATACGACAAATCAATTAAGAAAGCT
AAGAACAGCGTAGGTAGATTTCAAGAAAACGTAGGTAATTACCCTAAATT
ACTAGGTAGTATTACCAGTTTAACTACTGGTTTAATAGGTTCTTTTGGTG
TTATAGAAGGGTTAAGACTTGGGTTTGATTTCGCAAAAGAATCTTTAGCG
TTAGCAAGAGAAGCTAAAGGAGTTGAGTTTGCTTTTAAAAGACTTGGTTC
TGAAGGTGTAGACGCTTTTAACAATATTAAAAAATCAACAAGGGGGCTTT
TATCTGACTTAGATATAAAAAGGTCGTTAAATGAGTTTAACAACTTCAAT
ATATCATTAGAACAAACCGATACATTATTCGAGTTCTTAGCGGTAAGAGC
AGCACAGACAGGTAGAAGCGTTGACAGCTTAAAAGACAGTTTAGTAGAGG
GTTTATCTAAAGAAAGTAAACTAAGAATTGATAACTTAGGTATATCAGCA
GCTAAACTAAATGAAGAACTTGCTAAAACACCTAATTTTGTTGAAGCAGT
AGCTAACATTGCTAAAACAGAAATTGCAGAAGCTGGAGATATATTAGATC
AAGCAGCAAGTAGTCAGGAAAAATTCAACGCAGCTTATGAAAATTTACAA
GTAAGTATAGGAAGTGGAGGTATAGGAGATTTCACAAACGATTTTTACGA
ATTATCTACTGCTATAGCTCTAACAGCTAAAGAAATAAACGACGCTAGTG
ATGGTTTATTTGAGTTTGCTGTAAATGCTGGATTAGTTGCAGTTGGTTTA
GGTAAGGTTGTTGAGCaaagagctaaagaaaacaacgaagaaaagaaaag
agctgatttactaaaagagataaataaacttcaaaaagagagGGGTTTAA
CACAAGACCAAGCTTTTAATATACAAACTAGACTATCTCAGTTAACTACT
GAAAATATagaaaaggttttagaatcagaaaaaagaagagctaaagcaat
aaagtcaagagaagaagaaaataaagCTATAGGTAAATCGGTAAAACAAT
TAAGAGAAAGAATAACTACTTTAAAACAAGAACAAGAGACTTTAACTATA
AACGATTTAGCTAGGAGCAAAGCAATAAATAACGAAATAAAGAAAACTGA
ACAATTAATAAAGACAATACTATTATTAGGTGAGGCAAGAGAAAAGATAA
AACCTTTATCTAGTGAATTATTTTCTACTTCTGATGTAAATAAAGCTAAG
AAAGAATTATCAGAGATAAAAGATTTGTTTGATGGAGAAGATGCAATAAA
GTTTCCAGAAATAGACACTGATAGTTTAGATAAATTACAAGAAAAAATAG
ATAAACAAATAGCAGATGCATACCAAAATTTATTGGATAAGGAGCTTTTA
GACCAAGCTATTAATGATTTAGGTAATACTATAGAGCAGTTTACAGGTGT
AAGTGGTGATAAATTTGTTGATTTCTTTGATAAGATAAGAAAAGGAGGGA
TTGAAAGTTTTGAAGATATAGCGGAAGTTGCTCAAGCCACATTTAGTTTA
ATAGGCGATATATCAAATGCTTTTTTCCAAGACAAGATAGACGAGTATCA
AGCGGATATAGATGCTAACAATGCTTATTACGAAAACTTATTACAAAATG
AAACTTTAACAGATGaagagcgtaagaaaatagaaaaagaccaagaaacg
agagataaaatactaagagataaacaaaagaaagaaaaagagaagCAGGC
AGTAGCTAACAAGGCTTTTGCAATAGCAGATATTACAATAAATACAGCTA
GCGCAATTGTAGCAGCTTTACCAAACATACCTTTATCTATAGCTATAGGA
GTTTTAGGAGCTGCACAATTAGCAACAGCAATAGCCACTCCAATACCTAA
ATTTGCAGAAGGAGGAGAAATGAAACACGACGGATTGATGATGATTAACG
ACCACCCAAGCGGTAGACTTGAAGTAGTTGAAAGGGATGGTAAGTTCTTA
ATGACTGACAAGAAAAACGCATTCGTAGAAGGTAAAAAAGGAGATATAAT
ACATAAAGATGCAAGTCAATACTTTAACGGTTTAAGCGACAAAGAAATAT
TAAATAATGCAAGACAACATAGTTTTTTAGCTAGTATAAGTCATCAAAAC
TATTTAGCTAACAGAGCTAACGAGaaaaaaaCAGAAGATTTGTATAAAGT
ACACGCTGACAGAATAGTAAAAGCTATAAGCAAGCAAAAAACAAGGATAA
CACTAAAAAATAACGTATCTTTAGGCGAGGAATTGAGATACATACAAATG
TCAAATCAATATTAGTAAATGAGTTACCAAAGAAGGTTTTACATATTAAC
TAACTTAGATAATGGAACTAAGATAACTCTTGATGGAAAAGGTTCTAATA
ATGAGCCTAAAGGCTGGGACGACTCTGAAAAAACATGGAAAAGAAGCACT
AAAGATTTTTCTTTTACGTTTGAGTTCTCTAAAAATCTTGAGTTTACTGG
TTCTGGTGCATCATTTTTGAGAGAGGCTTACAATAGTAGAGATGTAGAGG
CTAATGTTGAAATGACAGAGTATCGTTTTAATCCAAATACTGACGAGTCA
TATATTTATAGTATAGCTTTATTTGATTTTTCACAGATAGATAGGCAAAA
AACAGTAGTTAAAATACCTTTTAAAAGTGGTGGTTTAAAATCATTGTTGA
AATCTAAATTTAATGATAAGTTTGAACTAGAAAGAACAGAAGCTATAAAC
GGTAATGTTTTAGAACCTTTAATTAAGCAAGAATTTGCAGTAATAAACAG
ACCTATATTTAAAGATTCATTATTAGAGTCTGAGGATAGTCAAAACAGCT
CTAAAGTTTTTAGAATGGGCTTTTCTAACGATTATAGATATGGGTTCTAT
CCAATACCTGCAAAAGTAACTTATGAAAGTGACGACTCTGTTTTACAGGT
CGTAAACGATCAATTTAAAGTTATGGGTTTTGAGGTTAATCTATCAAACG
AAATGATACAAGACGCGCCTTTTAACGGAATACGAGCAAATACATTTTAT
TATAATTCAGATGTAGATAAAACATTAAGCTTAGATATTTCTTTAAAAAT
AAACGTAGATTTAATTGATACTGAAAATTTAAGGGCTAATCACTTATCAT
TAAGGTTAATGAAGGTTGATGGGGATGATGATCCTACATTAAACATAGCT
CCTTTTAATGTTTCTGAAACAACAACAGGAGACAGGTTTCCAGATTTACC
TCAATTAATAAATATTCAAAATTTAAACGATATTTGGATCAGCAACCCTA
AAGATTATACAATATCTTTAACTCAAGATATAAACTTGAAGAAAGGAGAA
AGTTTAGCCTTATATATGTTTGGAGGTGGAGAGTTTCAGCAAGCAACAGA
CACCGCTTATTTATATTTAGATTTCGCTAATATAGAGTGCAGTATAAGTA
TAAAAGAAACCAGTGTAAGAAACGATATTAATAGAAGGGCTTTATGTGTT
TTAAATAAGAATATAGGCGAAAGAGAAATGCAAATAATAACAGGAGATAA
AAACCGTTATTATTCGGAATATTTAACTAATGGAGAGTTTAATAAAACTG
CTTTAACTAACGGTAAACTAATAAGAGGCTTTAATAACTCTAAACTAACT
GTAAGCCTTAAAGACTTTATTAGTAATTGTAATTCATTATTTAATATGGG
TTATAATGTTGAAATAATTAACGGAAAAGAGGTTTTAGTACATGAGGAAA
TGAAACATTTTTTCAGACAAGAAGTGTCTATTGTAATACCTAATCAAGTA
AACAATGTTAAAAGAACTGTAGCTAATGAATTTATTTATTCAACTATAAA
GAGTGGGTATAAAAAACCTAGTGGAGATATACTTTATGAAGATATAAACG
GATTAAGCGAAGTAAATACAACAAACTCGTATATAACAAATATAACAAGA
GTAGAAAAAGAGTATAATATTGAAAGTCCGTATAGATTTGATTCTGAGGG
TAAGGAATTAACGGTAAGGCAATCTATATCTGTTAATCCTAATGGAGATT
ATAGAACAGATAACACTAATTTTAACCTAGATTTAAAGAATACAGGCACA
AGTGTATTAGAAGAAAAGATATGGAGTGATTATTATGACCAGTTACCTAA
GTCTAACGGAACAACACCTATATTTTCGCCAGAAACTATGACAGGTGTAT
ATTTCACTCCTTTTAGGAATATGCAAAGACATTTTTGGTTTTTAAACAAT
GCTTTAACTAAATTTAGAGATAAGTACATAAGATATACAGAAACGCGTGG
AAATAGTGAATTTGTTACCAAAAAACAAGGGGAAGAAGAAAAAGCGGAAA
ACGGTAAATATTTGGTTTCTGATATTGAAACACCTAGATTTGTATCTCAA
TGGGTAGAGTTTGAATACGAATTGGATTTTAATTTATTAAATGCGGTTAA
TGGTAAAACAAATGTAAACGGTAGAGATATACCAAATACATATTTCAGAA
TTGAATTTGTAAATGAATTTAATGAGAAAGAGTTTGGGTATTTATTTGAA
TTAAAACCTAATAAAGAAGGTAAATGGAAAGTATTAAAAGCGATATAGAT
GAATAGTAAAATAATTATAGATTTTAATAATCCCGCTGAAGTTGGAGATA
TATTGCAAATACAAGATGCAAATACACCAACTACATTAATAGATATACAA
TTCGAGACTGCTCAACAATCTTTAGAGGTTACCGGTATTATTAGTCAAGA
CATATTACAGGTTTTTAATTTAATAGAAAATGCTTATAATATAACAAATA
ATTATATTGTTACTGCTGATTACATTAATAATCAAGTTGTTGTAGAAGAT
AATATAGGGGGAGTTTCAACATTTACAGAGGTTTCAAATAACACTAGCTC
AAGACTTACTACAAATATAACAAATGAGCCTACATCTATAAATATCGATA
TAACAGATATATCTATATCTGAAAATGTAACAGACGCTTGTAATTTAGTA
GATATAACCATTTCAACAAATCAACAAGCAACTAATATAACAAGTCCGGT
ATCTCAATTAGTATCTACAAATCCATTTACAATAACAGATATAACTAGGG
ACAGTGTAAATGATATTGTAATTACATTAAACGATTCTAATAGTTCAGAT
ACGCAAAGTATATTTGTTCCTAAAATAGAAAGTGCTTTATTTGATTTACA
AATAGTAAAAAGTCCTAGTTCTAGCACTTTGAATGTTATTTGGCTAGGAT
CTAAACAACCGTATTTTAGTTTAACATATTCTTTAGATAACATAACGTTT
TACGCATCTACTTCTTTCGGAGGTTTATCTGAAGGTAATTATATTTTGTA
TATAAAAGACAATATAGGGTGTTCAATTAATATACCTTTTGAAATTACAG
CTTTTGAACCTAACGTGTATACGAGAGAAGCTGTGTTTAATATATCAAAA
CAAAATAGTTTGATTTATAAGAGGCGTGAAAATGTAGACGGATGTACTAT
TTTTCGGAACCCTACAAATACTCTTAGTTTTGAAGAGCAAACAAATACTA
ATACAAGAGATTTCAAGCAGCCTTTTCAAAAATGCGACGGAATAATAACA
GAGCAATTAAGGTCTAGCTATGAGAATGCAACGGTTAAATTAATTGATTG
TGATAAAAAAGAAATTTCATTAAACTTAGATCAAAAAACACAAAACATTG
GAGTTACTGACGTAAGAGATGTTACGATAAATAGTGTATCTTATTTAAAT
AATCAATTTGTAGGTGTAACTTATGTTAGCGGAAAGACATATGACCCTGA
TACGTTACTAGAAAACGGAAGTTATTATTTAGGAAGCTCAGTGCCTCAAT
TTATGAATAAAGGGGACTATATTCAGATAGAAGCTGCTGGATGGTTTTTA
GTTAAAGATGTTGTTTATATAAATCAAGTAGAAACATTAATATTAGATAT
ATTAACTGCTAGTTTCCCTATATCCGTAATAGGACAAACGATTAAAGGTA
CTTCGGTAAGAAATATAAATGATTATGAAATATATGAGTATCAATTTGAT
TTCAATACATTGGATGGGGACTATTATATTCACATAGAAGCAACAGATTC
AGAATTTGATGATGTAAGTTTTAGAACAGAATGGTTTAATGTAAAAGAAA
TACAAGAAAGAACTTATGTGCTACAATACTATAACACCGAAAATAACGAA
ACAAACTATAGAACGGGTATTAGAAATAAAATAAGAATTCCTTATGCAGA
AACATTGACTTTTGGATCTATAGACACGCAGGATGTTTATTTTACCGATA
CTTCTGCTGTTTCAATAGAAGCAGACTTTAGAGAGGGTTATACTTTAAAT
ATAATACCTTCTCCTATGTCTTTTACaaaaaaaaTAATAGCAGCATCATC
AAATGACAGGTTGTTTATAAATGGCTTATCTTTGGTTAAAAATTCAGAAG
CAGAGCCTGAAAGAGTAGGGGTTTCAAATCTGTATAGTTTAAGTATTCAA
TATGTAAGAAGTGATTATAATTTTAACAGTGTTTCAGATGATGGTAGTAT
AGTTATACCAGAAGGAGATGTTTTAGGGACAGACAACACAACACAAGAGG
TTTTAGGAGTAACAGATATATAAGATATGGCATTAAAAAGAATAAACCCA
GAGACTTTAACTGTTTATACAGAAGTAGACGGTACTAAATGGGATTTAAT
ATATGACGATACTAACGGAATAATAGGAAGAGTATTAGTTGGAAGTAGTA
GAGGAAACTTTATTGTTATTGGACAAGATGTTTTTAGCTGGGTAAGAGGT
TATCAAGGAGCAATTAAAAACACTGGGTCAACTATGCTATCTAATGACTT
TATAGCTGATGGTATAACAATAATAGACTCTATACCAATTTACATAGATA
AAGCTAAATATAATGGAGGTAATATAACAGATTTTGGAACATACGACCCT
GTAACAGGAGATTTTACAGGAGGTAATTACACAATAATTAACGCATACCC
AATTTaaaaaaaTGAAGAAAATAATTTTAATAGTGTTTGTTTTTTCAACC
TACACAATGCAATCACAAGACACCCATTATCAAGGTGTAAGAGTTAAAAA
TATGTCTAGTTCTCAACCTTTAGACAATATTATAACAACAGATGTAAATG
GATTATATCATAAATCAGTTGCAGTATTTGGAGATGTCGCTTTTTTAATA
AACAATCAAACATTTACAGGTAATAATACGTTTACTGGACAAAATGTTTT
TAACGGAAATAATGTAACCATTATAAATGAATCTGGAGCAAACTTATTAT
TAAATTCAAATACGGGAGCTACTAACAGCGGTGTTTACATGAGTGAATCT
GGAACTATTAATGAAATAGGAGCTTATGTTTATTATAGTGGTTCTGCAAA
TGAATTTAGGATAAGCACTGGAACTACTTCTCTAACAGATAGATACTCCA
TTGCTAGAAATACAGGGAATCATGATTTTAAAAATGGAACTGCAACTTTT
GGAAATGATATATATTCACATGGATTAGTTGTAGATCCTCTAGGTACGAC
AACTAACATTGCAAGTTCAGTATTAACTGTTAAAAATCAATCTACATCAA
CATCAACGAATGTAACTCAATTTATTGATGTTGACAGAAATAACACAACA
GATTCACCAACAGGGGAAACTTCTGGTTTAGTTAGTAGAGTTATTAATAG
TTCTGCTAATTCGAACGATGGTATTTATGGTTCTCAATTAATTGGTAGAA
ATACAGCTTCTGGAAATACTGGTTTCGTTTATGGTTCATTTAGTACAGCG
GATCATTCTGGAAGTGGTAACGTTGATTTTCTTACATCAAGTGTATTAAG
AACAAACATAACAGGAACTAATACTTCTACTGTGGATTTTAATAGAGGTT
TTGGTATCGATTTAACTATAGACAACCCTAATATAACTGTTAATAATGCT
CAATCCATGCATACTAGTATTCAAATGAATGCGGGTACTATAGGTACAGC
AACAGGTTTATTTTTAGATATGGACTATGATGGAGATGGTGTAACAGTAA
CTGGTGATATAAATTATGTGCTTATTAACAATGATGTATTACCGACTCCT
ACAGGAAACACCTATGCTATTAAATCAAATACTACGGCTCCTTCAGATTT
TGCTGGAAGTATAACCGCAACTTCATTTATTGGTGACGGTAGTCAATTAA
CAGGAATAAACGCAGGTGCATTAACAAAAAGTGTAAATTATACAGCATCT
CAAATATTAGCTGGAACAGAAGTAGAAGTGATAGCTGCTCCAGGATCAGG
AATGTTTATAGATATTATTTCTGTAAATATAGATTACATTCATAATACAA
CTTCATTTAATCAAGGAGAAATAGTAATTAGACAAAATGGTGCTAATATG
TTTAACACCCCTCAATTAAGCGTATTTTCTTCTAATGCTTTATACAAAAT
GGACTTAAGTAATCCtttttttGCAAAAAACAATAATGTTTCGGTAGATG
TAGCAGGTGCATTACCTACAACTGGAGATGGACAATTTACAGTATATGta
acttataaaataataaatacaaactaaataataattataatgaaaactaa
aaacaatggcatttaaaatacacataGAAGGAAATAAGTTCTATATAGAC
GATTTAGAAGGTGAGTTATTAAGGTATGAAGGGTTAGCAAAAGATGTACT
AAGTAGGACTAAAACCCCTACTTCTACGGATTTTGGTTTTACAAATGTAA
ATAACTGGAGTAATACACGTACTATTAGCTTTTCAGAAATAGACTTAACT
GGAGCTGCTTATACTGATTTAGCTTCATTTAATGAATGGTTAGAGAGTAA
TTTGGGAAATTCTAACGGAGGGGGGAGCGGCTCTGGGGCTTCAAGTTTTA
GCGGATGGATTGATTATAATGATTCAAGCCCTCTTGTTTCCTTGTCTGCT
GATACATGGGTAGATATTCCAAATAATGGAGCAGGATCTTTTTCAAATAG
ATCTCCTTTGCCTTTAGCCGGAGGAATAACAGAGTTAATAAACACATTAA
CAGGAGCTTTAGTGTTTAGTGATTTTAAAATAGGAGATTACGCATATATT
AGACATGATTTTTCAGTAGTTCCAGATACAAATAATGCTACTTTAGAGTT
TAGATACTTTGTAGGTCAAACAGGTCAAGAATACCCTTTAAATATATCTA
TACCTAGATTAGACAGAGGTAGCGGTATACCTTATCAAGAGACTGGTTTG
TTTTTCATATACATGGGGGATGAAAATACGCGTTTAGGAGGTGCAAGGCT
TCAAGTAAGATTAAGCACCACAGGTACATTAAGTAATAACGGAATGGTTA
TAAACTATAATATATATTAACATGGGATTAGTAAAAGTATATAGAGACGA
TAGAGCAAATGCAAtttttttAGAGGACGCTAACGGAGTTCAATTTCTTA
ATAGCTTACAAGCTTTACAGAACAATAGTAACGTAGATATAAAAGACTTA
GCCAAAAATATAGATTTAGTAAGTAACACTAATTATATAGATTTTGTTGA
TGAAAATGATAATAGTTATGGAAATAACAGTTCAGAAGTTACAAACGCTT
TAAACCATATATTTACAGCTACTGGCACACCTACAGGAGATTTGCCTGTG
ATAACATCTCCTACAAGTATTAACGCAGTAGCTAATGAAATTATTAATTA
CGAAATGACAGCAGATTATGGGGTAGGTTATGAATGGGATAGTCTGCCTA
ATGGGTTGTTAACAGTAGAAGGTAATGTTCGAAAGTTAATAGGTTCTTTA
CCTACAGGGACTTATACTCCAACAATGAAGGCTGTTAATTATAATGGATC
TGATGAGGAAACACTTACTATAAATGTATCTAATCCTCCTTTTGCAAATA
CTAAAAGTATAAATTTTGTTAATTTTGATTATTTAAGCGGTAACGCTTCT
GATTTAATTAATTTATTTGGTAGGGCTTCAAATGGTTCTGGAGCTTCAGA
CGCTTGGAGTATTAGTCTTTATTTTAAAGCTGGTACTAGTAATAATAATA
ATCAAACTATATTTAATTATGGAGCTGAtttttttGGAGGAAGAATACAA
TTAAGATATAACGGAAGTCAAGATAGAATAGAGTTATTTTACGGATCTTC
TTTTAATAGCTTAACTATAAGAAGTCAAAACAATTTATTGCCTACAGGCG
TATGGAAACATATACTAGTAACTTATGATGGGGGCACTACAGGGTCTGCT
TCTGGGAGTGTAAATGACTATTATTCAAGGTTTAAAATATTTGTAAATGG
CATTGAAGTAACTTATAATAATACTAATGATAATTTTGGTTACTCAGCAG
ATATCCCAGATGATGTTATTCAAGTAGGTAGATATGAGTTTGGAGATTAT
ATGCGAAATAATTGTAGAATAGATGAGTTAGCTTTCTGGGATAGCGATCA
ACAAGCAAATATATCAAATATATACAACTCTGGAAATCCTTTTGATTTAA
CAGCATTAGGAACACAGCCTAACAATTGGTATAGAATGGGTGACGGAGAC
ACTTATCCTACATTACAAGATGGTATAGGTAGTAGTAATTTAACCATGGT
TAATATGACTTCTGCGGATATAGTTAACGATGTTCCTTAAAATATAAAAT
AAATTTATTAACTTTGTTTAAAACATAATACTATGACACGAACGCTTAGA
ATGAAGATTGCGTATTGGttttttttAATAATTGGTATTTTAGGAATACT
AATACAATTATATAAATACATTATAGATGAACTACCTTTAACTTTTGTGC
AAGGTATATTTACAGCGTTTATGGGTATGTTTATATTCAAACCAATGTTA
ATATTAGATTTGTTTTCAGATATTAGaactaaaatattcgggaataaaaa
acaataacttaatcaataaataataaactaaaactAGAATGAAGCAAGAT
TTTTATTTACAACCAGACGGACAAGATGATGAAATCAAAACCCCACCAAA
TGGAGATACAGGAGGCGAAACCCCTCCAATTGATGATGAAGAGTCTGACG
CTTAACATCAAGAATTACATATTATTATCGGTTATAATTTTAAGCCAGTT
ACACGTTTTCTTTAGGGGAAGTTTACAACGTGTAGACTGGTTTTTGTTTA
TAGACCATACGAGAAGAATAGACTACGCAGTAATGTATTTGTCTAAACAT
TTGATATACATTATATATTCTTATTGTTTATTATTCCCTAAGGGAATACA
CAAGtatattaaggtgtttatatttatattatctataattgatttattac
attatttttCAACTTCACATATAGGTTTTGGTACATTTAAAATATTAGTA
ACCACGATTATATTTGTGATATATAGAAAAGTAAAAGCATGATAAAATTA
TCTATAATATTTAAGTCTATCTATGTAATTGTAGATAAAGCAGCTTTGTT
AGTATCTGGATACACAGTATTGGAAGTAATAGCTATAGCAACACTAGATG
TTGATAAGATAGATATATTTGACGGGAGTTTAAAGAGTATCGTTCTTTGG
TTAACCGCTACATGGTATGTATATAAATTTATAACAGCTCTTATTGGATG
GAAAGAAAGAAGAGAAAATAATAAGAAGAAGCGCGAGATTTTAGAGCTAG
ATATACAATATAGAAAGATGCGTAATAATAGAAAGGATATGAAGGGAGAA
ATACAAGAACTTTTAAAACACAGCGACAATGGAAGTAGCATTAGTGATCG
GCCACACAAGATTTAGAAAAGGAGCATATTCAAAATATTTAAACTTATCA
GAATATACTTTCTGGAAACAGCATGAAGAAACCCTCAAAACTATCGGAGA
CGTATTTTACCACAATCCTTACACGACTTCTTATACTAAGAGACAGAAAG
CAATGGCGAAAAAGACTGCGAACTATAACGTAGTATTTGAGTTGCATTTT
AATTCGTCTAATGGTAAAGCAAGAGGATGCGAAGCCTTACATTACTTCTC
AAACGACAATACAAGAGTTATAAGCGAAATATTTTGTGATAAGTATTCAG
CATTAGCTAAGGTTAGAAATAGAGGATCTAAAGAGCTGCATAAAAAGTCT
CAAAGAGGTTTTGGATTCGTTTATAATCAAAAACCTAATGCAATTATATT
AGAACCTTTCTTTGGAGATAACTTAATAGATGTTACTAAATTCGAAATAA
CAAACTTTATAGAAGCTTTAAGATGCGCAATACCATGAAAAGATTAATTA
TACTATTACTTATATTATCGTCTTGTACGGTTACTAAAAAACACTTGTAT
AGCGAGAAAGAATTAAAACAAAAGCTAGATTCTACAGCTATAGCTAATTT
TAGCACTCGAATAGATTCTTTTAAGGAAATAGAAAAGGTTTACATTACAA
AACCTATTTACAATACTGTTACTATTCCCTTAGAGTGTGACGAAGAAGGA
AACGTAAAACCTATCAGTTACAACACATCAAGTGGTAATAACAAAGCAAA
CGCCCAAATAAAAGACAACTCATTATCACTAGGTTTTGATATCGATAGCG
TAAAACAAGTAGTAAAAGACACCTACAGAAGTACTAAAGAAAGTGATAGT
TTAAGAGTTTGGCaaaaagcacaggaaacatacaaaaaggaaacaaaaaa
agaaacagtaaaagcggaaataaaacTATTCACACACCTTTACTGTTATA
TTGTTATATTCTTATCTGTATTAGCTAATATTTACCTTATATATAAGCTT
GTTAAGAGTAAGattaggttattttaatatttatttattataaaacgata
tattattatggcttttatagcttatCCTTCTGAATAGTGGTTTTTTATAA
GTATCTATTGAATACCAGCTACTCATTTGAAATTTATACCTTTGcttaaa
tacttctatatctctttttaagcttctaataatcttaaaatcttcttttt
tcttttGTGCTTGTATACCGTCTAGTTTCCAATTAGGATTACCATATTTT
ATATAATAAGTTTTACCATTATAAAGCACCTTATCGTAACTAGTAGGCTC
TTTGAGTTGCTTTAAAGCCCATACAACATACATTAATTTAACTATTAGTT
TTCTAACCATGTTTTATATATATTAATTCACTACAAATATACAACTAATC
CGTACGTTAAAGTGTTAAAGAAATGTTAAAGTGttataataatacttata
attaattaatcatttatatatttgctataacttaaattaatatattatGG
CAACCCTCACAGAAGAACAATTAAAAACAGTATTAGCAAACATTATAATA
GAAGATCACATTGAGTTTGATAAGACTTATTATGATAAAGCCGGAAGGAT
AACAGGGTATTACAACAGCGATAATTTTTCTATTGACAACGACGCTATAC
AGATTAACATGTGTTTAAACATTACTAAGCCAGAATCTTTAGCTGGTAGA
ATAGATATACACTTAAAAGAAATGTACTTAGGAGACGAGTTATTTAACTT
AACAGACTTCAAGCAACAACAATTAATAAAAGAAAAGATTAAAGAACAAA
TTAAAAGCGATTTGGATTAGATTATGGAGTTATTAACAGGAAAGTGCAGA
ATAGAGTTTGAAAAATGGTATAGAGAAGAATTTAAAAATAGAAACTTACC
GTATTTCAATGGGTTTGTAATATCAGATGTAAGTATTAAGAAGGGTGTTT
TACAAGAGTATTTTTATAGCGTAGATATAATAGTTCAATTTAACCTAAGA
TTAAACAAGAACCTTATAAATATATGGAGCGTAGTGTGTAAAAACTATTC
ACAAGGAGGTAAAAATAACTCAATTGAAGAAGCGATaaaaaaaGCAAACG
AATTACGTAACGAACAATTAAAGTAAATGGATAAATTTTTAATAACACAT
AAGAATGGATAAAGATAAATACAAAGTGTTTAAATTCTTAATAACTAAAC
AACAAAAAGACTTGTTTAAAAAGTTTTTAATACCTAAGGACTATGAAGCT
ATAGAAAAACAAATAGAAAAAGATGATAAATCTTTTAGAAATTACAAGCA
GAAAACAATAGTAGCTATTGTAAATCAAAACACATTTGTAACAAATGATA
ACTATATAATATTAGAACATTTAAACATAGCTTGTTATaaaaaaaTGTGC
GATGCTAGGGGTTTTATAACTAATTCTATTAAAGAATTACGTAAAACTCC
AGAAGTAAGATTATACAACAATTTAAACGACGAGGATAAATGGTTCAAAC
AGTAGGAGACTATCAATACTATTATAATTACTTAATTGAATTAGAAAAAT
ATTATAATAGCACAGTAAAAATACATGGTTACGGTAAATTAACTAAACTA
TGTAAGGAAATAAAAACATTGAAAGAATTATTAAAGTTAAATAAATAGTA
TGGAAGTAACAGGGAAAATAAAAGTATTAGGAGAAACACAAACATTTGGA
GCTAGCGGATTTAGAAAACGTGAATTAGTTGTAACTACAGATGAACAATA
TCCACAAATTATTATTATTGAGTTTTTACAGGATAAATGTGATGTTTTAA
ACAGCTATGCAGTTGGTCAAGATGTGAAAGTGTCTATTAATTTAAGAGGT
AGAGAATGGATTAACCCAGAAGGAGTTGCTAAATATTTTAATTCTATTCA
AGGGTGGAGAATTGAAGACTTAACACAATCTTCACCTGGAACAGGTCAAT
TCGAACCAGCTCCAGATTTGTCAGCTAACGAACCAGACGATTTACCTTTT
TAATATGCAAAACAAATTAAAACCTTGCAACGGAATCAACCAGGCGACAA
AAGGACTAGGTTGTAAAACTCCATCTATAGAAAGAACATACGGATTATGT
AATAAATGCCTAAGGGAGTGGTTAATTAAACAGCAAGTAAATGAATAGTT
ATCAATGTAGCGACGGTAGTAGATTAAAACAATCTGTTATCGATAGACTT
ATTACAAAAGCTaaaaaacaaaaaGTTCAATCCCAATTTGACGATCATGG
GTATAATTTTTGTGAAGAGTGTGGTGTTTCTAGTGGAACGTATTTAGATT
GTTCGCATGATGTATCAGTAAAGAAAGCAAAAGATCAAGGAAAGACAGAG
CTCTGTTTTGATGTAAATAATATAACTATGCTTTGCAGAAAATGCCACCA
AATAAAAGATAAATTAATTTGATAGTAATATTAAAAGACTTACCTAAATA
TAGCTTAAATGATATTTATGCTGGTAAACATTGGACTAAAAGGAAGAGAA
TAAAAGATTCTTATAAACTAATAATAAAGAGCCAATTTAAACACCTTTTT
AGTAAGTTAGATAAATACACTGTAAGTTATGACTTTAGATTCAAATCAAG
ACCTTTAGATGTATCTAATACAGTTTATATGTTAAAATTAATAGAGGATA
TAATATTTGAAGATGATACTTATAAGATAATAACAGAACTAAATATAAAG
TCTAGTAAACATACAGAAGATTGTGTTATTATTATTGTAAATAAAGTATA
AGAACAACTACACTCAAAGTGTTAAAGTTATGTTAAAAAGGTTTAAAAAA
CCttttttttAGTTGTAATACTTTACATTTGAATAAACATTAAAACAATA
ACCATGAAAAAATCAATGTACAAAAGGCTAGAGCCAACAGTTAAACAAAG
AATAGATACAGACTCTTCAGTAAATACAGAAGGTTTAGTAAATCACTTAC
AATCTATATATTCATTTGGAGATATTAAAATTAGTGCATCATTAAAAATA
CTATCATATGCACAGATAGATTTATCTAGTAATTTCGTTATTAACTTACA
AGCTCAGTTTACGGATGGAGAATAAAGATAATTTAGAACTTTGGAAAAAG
GTAGAAAAGACTAATCCAAATTACACCAAGAAAGCTAAAGTTTCAGGAGT
TAATATAACAGCTATTGCGCCTCAATATCAAATAATGATGGTGACTGAAC
AATTCGGTGTATATGGTGAAGCGTGGGGATTTAAAGACATAAATTTATCT
TATGATTTAGTAGATAAATTTAACATGGTAGTATTTAAAGGTACATTCTT
TTTCCCTAATGGAGAGTTTGAAATTATTAATTCATGTAAATTATACATGG
ATAGAAATAACACAATGATAGATGATAATTTCGCAAAGAAGATAGAGACT
GATTCATTAACAAAAGCTATATCAAAGCTAGGTTTTAATGCTGATATATT
TTTAGGTAAGTTTGACGATGTTAGATACTTAGAACAAGTTAAAGAAGAGT
TTAAGCAACCTGTTAAAGAGGTTAAAAAAGAAGAGTTAA
