# Supplementary material for: A novel flavobacterial phage abundant during green tide, representing a new viral family, Zblingviridae
Source: Appl Environ Microbiol. 2024 Jul 2;90(7):e00367-24. doi: 10.1128/aem.00367-24 (PMC11267871; doi:10.1128/aem.00367-24)
Supplement: Sequence S2 — IMGVR_UViG_3300024292_000184 nucleotide sequence. [file aem.00367-24-s0002.txt]

>IMGVR_UViG_3300024292_000184
AAAGGATGCTCAGTGCCTTTAGAGAATATAAAAGAGATTTGGAGAACTCC
ACAGGACTTCCAATTTGATTTAACACAACAATTTGATGAGGCATATATTA
AGTCTTTGCAGTTAGCGGGAAATTTATCTATTATTAAAAATATTACAGAT
TTTCCAGAAAATGGAACAGACCCTTTGATATTTACAACAGCAGATAACAC
AGAAACAAGTGCGGGAGAAGCTAAGTATAAATATTCTCCAGTATGGTTGC
AAGATTTATGGTTAAATGTTCAATTAGGGAAGTTAGAAGGTCAATACAAC
AATAGATTTTGTTTTGTAGATGAAGCTGGAAATATATTAATGACTGAAGG
TTCAGACGCTACAAAGTCAAGAGGATTTCTTACTTCAAGAACTAAAAGAG
CTAAGGTTATTTTACAGAGTCCAGGTGTTGGTGCTCAACAATCTTTAGAG
TTTCAATTAGCTAACAGTAGAGAGTTAGAAGATAATAAGGTTATTTTCGC
TTTTGACGCATTAGATTTTAACCCTAGATTAATTGAACCAATTATACAAG
CTTATGTATCGTACAATGTTGTACCGGCAGACACAGATACAAGCGTACAG
GTTAAAGTTGTATTAGATAAAGGGCGTAAAGATGTTGTTACTGGATTAGT
TACTTCTGGAGACTTTAAAGTAACGATTAATGGAACAGATGAAGCAGAAG
CAGTAGCAACAGAATCACCAGATGGAACATACACTATTACAACAACCGCA
TTAGCAGCAGGTCAAAAAGTAGATGTACAGATAAACGGAGTGAAAGAAGT
TTCTGGAGACGGTTTATACGTTTCTAATAAAGCAAGCATCACAGTAGTTT
AATATAATACGTTAATTAAACAAATAGCCCTGTCCTAATTGGGCGGGGTT
TATGTTTTTAGATAAGAAAATAAAAGAGTTAGAGAAGTTAAAGCAAGAAG
TTCCAAAGCAGGCTGAGAGAATAGTATTAAAATCAAAAGAAAGGATTCTT
GATTTAATAAGAGAAGATCAGCTTTTCAATAAAGGTATTGATGGAAACGG
AAAGAAGCTTATAGCTTACAAGCCTTTTACTGTAGCTGTAAAGAGATTAG
AAGGTCAGCCAACAGATAGAACTACATTATTTAACAAAGGGAAGTTTTAT
GATGGTTTTGATTTACTTTATACAGACCAAAACTCAATAGGTGTATTTTC
TAGAGACTCTAAAACACCAGATTTAATAGAAAAGTACGGAAAAGATATAT
TTACATTCACAGTAGATAATAATAAGATAGTTAACGAAGAAATAGTATTA
CCACAATTAATAGAATGGTTATTGAACACACCGACATTTACACAGATTTA
GACATAATACCTATATATAACTTTGATAAGTGTATAAATGGGGAATTAAA
ATACATGTATGAGTCAAAAAGAGGAGAAATTACAGAAGAAATAAAAGAAC
AATGGGAGATACTATACAATAATTACTGTGAATCAACTGCTAATAGCGAA
ACTTCAAGATATTACAGATTGATAGGTGAAATAACATGGTTGGAAAATAG
ATTGATATACTATCCAGTTTTAGTGAATAATCTACTTAAAACGCCTAAAA
AAGATATAAAACCCTTGTTAAAAGAAATTAGTTTATGGAAACTACCAATC
AATCTAAATAAAAACATagaagaagaaataaatagagttttaaaagctct
taataactcaaaaacaaagctaaaaagaaaaataaacgagttagaagatt
taaaaaagaATAACGAACAGATTAAGAGTGTAAATATAAGTTTACAAGGT
CAATCTGTTAAGATACATAAAGCATTAGGAGTAAAACCTAATATATTTGA
AGATAGCGTAACTACATGGTTAGCATATTGGGAGGAGATTAAAAATATAA
ATAGTAAAAACAATGGCTAACGATTTAAGTATAGTAAAACAGTTTCAAGA
TGAAATATCTAAACTACAACTTTTAATAAAAGAGCTTAAAGGCGATGTAG
TTAGTTTATCAAAGGCATCAAGGGAAGTTGATTTTTCTGGTATTAAATCC
CCTAAAGGGGTTAATAAGGCTCTTAAAGAAACTAACGAAAACACAGAACA
ATTAAACGCATTATTAAAAGAACAGGACAGGTTAGAGAAAAACTTAATTA
ACACACAGGCTAAATTAACATTAGCCACAGAAAGCACAAATAGAGCTTTA
GTTAAAGAACGTTTTGAATTACAGCAACAAAACAAGCTTATAAAAGAAGC
TGCTGTTTTATCTTCTCGTTACTCAACACAATTACAAAAAGCAACAACTA
TACGTAATAAATTAGCTCGTTCTATACAAGACTTAAACTTAAAAAGAGAA
TTAGGGTTAAAACTTTCAGATAAAGAACAAAAAGAACTTAGAGAAAGTAC
AAAAGAGTTTTCTAAATACGACAAATCAATTAAGAAAGCTAAGAACAGCG
TAGGTAGATTTCAAGAAAACGTAGGTAATTACCCTAAATTACTAGGTAGT
ATTACCAGTTTAACTACTGGTTTAATAGGTTCTTTTGGTGTTATAGAAGG
GTTAAGACTTGGGTTTGATTTCGCAAAAGAATCTTTAGCGTTAGCAAGAG
AAGCTAAAGGAGTTGAGTTTGCTTTTAAAAGACTTGGTTCTGAAGGTGTA
GACGCTTTTAACAATATTAAAAAATCAACAAGGGGGCTTTTATCTGACTT
AGATATAAAAAGGTCGTTAAATGAGTTTAACAACTTCAATATATCATTAG
AACAAACCGATACATTATTCGAGTTCTTAGCGGTAAGAGCAGCACAGACA
GGTAGAAGCGTTGACAGCTTAAAAGACAGTTTAGTAGAGGGTTTATCTAA
AGAAAGTAAACTAAGAATTGATAACTTAGGTATATCAGCAGCTAAACTAA
ATGAAGAACTTGCTAAAACACCTAATTTTGTTGAAGCAGTAGCTAACATT
GCTAAAACAGAAATTGCAGAAGCTGGAGATATATTAGATCAAGCAGCAAG
TAGTCAGGAAAAATTCAACGCAGCTTATGAAAATTTACAAGTAAGTATAG
GAAGTGGAGGTATAGGAGATTTCACAAACGATTTTTACGAATTATCTACT
GCTATAGCTCTAACAGCTAAAGAAATAAACGACGCTAGTGATGGTTTATT
TGAGTTTGCTGTAAATGCTGGATTAGTTGCAGTTGGTTTAGGTAAGGTTG
TTGAGCaaagagctaaagaaaacaacgaagaaaagaaaagagctgattta
ctaaaagagataaataaacttcaaaaagagagGGGTTTAACACAAGACCA
AGCTTTTAATATACAAACTAGACTATCTCAGTTAACTACTGAAAATATag
aaaaggttttagaatcagaaaaaagaagagctaaagcaataaagtcaaga
gaagaagaaaataaagCTATAGGTAAATCGGTAAAACAATTAAGAGAAAG
AATAACTACTTTAAAACAAGAACAAGAGACTTTAACTATAAACGATTTAG
CTAGGAGCAAAGCAATAAATAACGAAATAAAGAAAACTGAACAATTAATA
AAGACAATACTATTATTAGGTGAGGCAAGAGAAAAGATAAAACCTTTATC
TAGTGAATTATTTTCTACTTCTGATGTAAATAAAGCTAAGAAAGAATTAT
CAGAGATAAAAGATTTGTTTGATGGAGAAGATGCAATAAAGTTTCCAGAA
ATAGACACTGATAGTTTAGATAAATTACAAGAAAAAATAGATAAACAAAT
AGCAGATGCATACCAAAATTTATTGGATAAGGAGCTTTTAGACCAAGCTA
TTAATGATTTAGGTAATACTATAGAGCAGTTTACAGGTGTAAGTGGTGAT
AAATTTGTTGATTTCTTTGATAAGATAAGAAAAGGAGGGATTGAAAGTTT
TGAAGATATAGCGGAAGTTGCTCAAGCCACATTTAGTTTAATAGGCGATA
TATCAAATGCTTTTTTCCAAGACAAGATAGACGAGTATCAAGCGGATATA
GATGCTAACAATGCTTATTACGAAAACTTATTACAAAATGAAACTTTAAC
AGATGaagagcgtaagaaaatagaaaaagaccaagaaacgagagataaaa
tactaagagataaacaaaagaaagaaaaagagaagCAGGCAGTAGCTAAC
AAGGCTTTTGCAATAGCAGATATTACAATAAATACAGCTAGCGCAATTGT
AGCAGCTTTACCAAACATACCTTTATCTATAGCTATAGGAGTTTTAGGAG
CTGCACAATTAGCAACAGCAATAGCCACTCCAATACCTAAATTTGCAGAA
GGAGGAGAAATGAAACACGACGGATTGATGATGATTAACGACCACCCAAG
CGGTAGACTTGAAGTAGTTGAAAGGGATGGTAAGTTCTTAATGACTGACA
AGAAAAACGCATTCGTAGAAGGTAAAAAAGGAGATATAATACATAAAGAT
GCAAGTCAATACTTTAACGGTTTAAGCGACAAAGAAATATTAAATAATGC
AAGACAACATAGTTTTTTAGCTAGTATAAGTCATCAAAACTATTTAGCTA
ACAGAGCTAACGAGaaaaaaaCAGAAGATTTGTATAAAGTACACGCTGAC
AGAATAGTAAAAGCTATAAGCAAGCAAAAAACAAGGATAACACTAAAAAA
TAACGTATCTTTAGGCGAGGAATTGAGATACATACAAATGTCAAATCAAT
ATTAGTAAATGAGTTACCAAAGAAGGTTTTACATATTAACTAACTTAGAT
AATGGAACTAAGATAACTCTTGATGGAAAAGGTTCTAATAATGAGCCTAA
AGGCTGGGACGACTCTGAAAAAACATGGAAAAGAAGCACTAAAGATTTTT
CTTTTACGTTTGAGTTCTCTAAAAATCTTGAGTTTACTGGTTCTGGTGCA
TCATTTTTGAGAGAGGCTTACAATAGTAGAGATGTAGAGGCTAATGTTGA
AATGACAGAGTATCGTTTTAATCCAAATACTGACGAGTCATATATTTATA
GTATAGCTTTATTTGATTTTTCACAGATAGATAGGCAAAAAACAGTAGTT
AAAATACCTTTTAAAAGTGGTGGTTTAAAATCATTGTTGAAATCTAAATT
TAATGATAAGTTTGAACTAGAAAGAACAGAAGCTATAAACGGTAATGTTT
TAGAACCTTTAATTAAGCAAGAATTTGCAGTAATAAACAGACCTATATTT
AAAGATTCATTATTAGAGTCTGAGGATAGTCAAAACAGCTCTAAAGTTTT
TAGAATGGGCTTTTCTAACGATTATAGATATGGGTTCTATCCAATACCTG
CAAAAGTAACTTATGAAAGTGACGACTCTGTTTTACAGGTCGTAAACGAT
CAATTTAAAGTTATGGGTTTTGAGGTTAATCTATCAAACGAAATGATACA
AGACGCGCCTTTTAACGGAATACGAGCAAATACATTTTATTATAATTCAG
ATGTAGATAAAACATTAAGCTTAGATATTTCTTTAAAAATAAACGTAGAT
TTAATTGATACTGAAAATTTAAGGGCTAATCACTTATCATTAAGGTTAAT
GAAGGTTGATGGGGATGATGATCCTACATTAAACATAGCTCCTTTTAATG
TTTCTGAAACAACAACAGGAGACAGGTTTCCAGATTTACCTCAATTAATA
AATATTCAAAATTTAAACGATATTTGGATCAGCAACCCTAAAGATTATAC
AATATCTTTAACTCAAGATATAAACTTGAAGAAAGGAGAAAGTTTAGCCT
TATATATGTTTGGAGGTGGAGAGTTTCAGCAAGCAACAGACACCGCTTAT
TTATATTTAGATTTCGCTAATATAGAGTGCAGTATAAGTATAAAAGAAAC
CAGTGTAAGAAACGATATTAATAGAAGGGCTTTATGTGTTTTAAATAAGA
ATATAGGCGAAAGAGAAATGCAAATAATAACAGGAGATAAAAACCGTTAT
TATTCGGAATATTTAACTAATGGAGAGTTTAATAAAACTGCTTTAACTAA
CGGTAAACTAATAAGAGGCTTTAATAACTCTAAACTAACTGTAAGCCTTA
AAGACTTTATTAGTAATTGTAATTCATTATTTAATATGGGTTATAATGTT
GAAATAATTAACGGAAAAGAGGTTTTAGTACATGAGGAAATGAAACATTT
TTTCAGACAAGAAGTGTCTATTGTAATACCTAATCAAGTAAACAATGTTA
AAAGAACTGTAGCTAATGAATTTATTTATTCAACTATAAAGAGTGGGTAT
AAAAAACCTAGTGGAGATATACTTTATGAAGATATAAACGGATTAAGCGA
AGTAAATACAACAAACTCGTATATAACAAATATAACAAGAGTAGAAAAAG
AGTATAATATTGAAAGTCCGTATAGATTTGATTCTGAGGGTAAGGAATTA
ACGGTAAGGCAATCTATATCTGTTAATCCTAATGGAGATTATAGAACAGA
TAACACTAATTTTAACCTAGATTTAAAGAATACAGGCACAAGTGTATTAG
AAGAAAAGATATGGAGTGATTATTATGACCAGTTACCTAAGTCTAACGGA
ACAACACCTATATTTTCGCCAGAAACTATGACAGGTGTATATTTCACTCC
TTTTAGGAATATGCAAAGACATTTTTGGTTTTTAAACAATGCTTTAACTA
AATTTAGAGATAAGTACATAAGATATACAGAAACGCGTGGAAATAGTGAA
TTTGTTACCAAAAAACAAGGGGAAGAAGAAAAAGCGGAAAACGGTAAATA
TTTGGTTTCTGATATTGAAACACCTAGATTTGTATCTCAATGGGTAGAGT
TTGAATACGAATTGGATTTTAATTTATTAAATGCGGTTAATGGTAAAACA
AATGTAAACGGTAGAGATATACCAAATACATATTTCAGAATTGAATTTGT
AAATGAATTTAATGAGAAAGAGTTTGGGTATTTATTTGAATTAAAACCTA
ATAAAGAAGGTAAATGGAAAGTATTAAAAGCGATATAGATGAATAGTAAA
ATAATTATAGATTTTAATAATCCCGCTGAAGTTGGAGATATATTGCAAAT
ACAAGATGCAAATACACCAACTACATTAATAGATATACAATTCGAGACTG
CTCAACAATCTTTAGAGGTTACCGGTATTATTAGTCAAGACATATTACAG
GTTTTTAATTTAATAGAAAATGCTTATAATATAACAAATAATTATATTGT
TACTGCTGATTACATTAATAATCAAGTTGTTGTAGAAGATAATATAGGGG
GAGTTTCAACATTTACAGAGGTTTCAAATAACACTAGCTCAAGACTTACT
ACAAATATAACAAATGAGCCTACATCTATAAATATCGATATAACAGATAT
ATCTATATCTGAAAATGTAACAGACGCTTGTAATTTAGTAGATATAACCA
TTTCAACAAATCAACAAGCAACTAATATAACAAGTCCGGTATCTCAATTA
GTATCTACAAATCCATTTACAATAACAGATATAACTAGGGACAGTGTAAA
TGATATTGTAATTACATTAAACGATTCTAATAGTTCAGATACGCAAAGTA
TATTTGTTCCTAAAATAGAAAGTGCTTTATTTGATTTACAAATAGTAAAA
AGTCCTAGTTCTAGCACTTTGAATGTTATTTGGCTAGGATCTAAACAACC
GTATTTTAGTTTAACATATTCTTTAGATAACATAACGTTTTACGCATCTA
CTTCTTTCGGAGGTTTATCTGAAGGTAATTATATTTTGTATATAAAAGAC
AATATAGGGTGTTCAATTAATATACCTTTTGAAATTACAGCTTTTGAACC
TAACGTGTATACGAGAGAAGCTGTGTTTAATATATCAAAACAAAATAGTT
TGATTTATAAGAGGCGTGAAAATGTAGACGGATGTACTATTTTTCGGAAC
CCTACAAATACTCTTAGTTTTGAAGAGCAAACAAATACTAATACAAGAGA
TTTCAAGCAGCCTTTTCAAAAATGCGACGGAATAATAACAGAGCAATTAA
GGTCTAGCTATGAGAATGCAACGGTTAAATTAATTGATTGTGATAAAAAA
GAAATTTCATTAAACTTAGATCAAAAAACACAAAACATTGGAGTTACTGA
CGTAAGAGATGTTACGATAAATAGTGTATCTTATTTAAATAATCAATTTG
TAGGTGTAACTTATGTTAGCGGAAAGACATATGACCCTGATACGTTACTA
GAAAACGGAAGTTATTATTTAGGAAGCTCAGTGCCTCAATTTATGAATAA
AGGGGACTATATTCAGATAGAAGCTGCTGGATGGTTTTTAGTTAAAGATG
TTGTTTATATAAATCAAGTAGAAACATTAATATTAGATATATTAACTGCT
AGTTTCCCTATATCCGTAATAGGACAAACGATTAAAGGTACTTCGGTAAG
AAATATAAATGATTATGAAATATATGAGTATCAATTTGATTTCAATACAT
TGGATGGGGACTATTATATTCACATAGAAGCAACAGATTCAGAATTTGAT
GATGTAAGTTTTAGAACAGAATGGTTTAATGTAAAAGAAATACAAGAAAG
AACTTATGTGCTACAATACTATAACACCGAAAATAACGAAACAAACTATA
GAACGGGTATTAGAAATAAAATAAGAATTCCTTATGCAGAAACATTGACT
TTTGGATCTATAGACACGCAGGATGTTTATTTTACCGATACTTCTGCTGT
TTCAATAGAAGCAGACTTTAGAGAGGGTTATACTTTAAATATAATACCTT
CTCCTATGTCTTTTACaaaaaaaaTAATAGCAGCATCATCAAATGACAGG
TTGTTTATAAATGGCTTATCTTTGGTTAAAAATTCAGAAGCAGAGCCTGA
AAGAGTAGGGGTTTCAAATCTGTATAGTTTAAGTATTCAATATGTAAGAA
GTGATTATAATTTTAACAGTGTTTCAGATGATGGTAGTATAGTTATACCA
GAAGGAGATGTTTTAGGGACAGACAACACAACACAAGAGGTTTTAGGAGT
AACAGATATATAAGATATGGCATTAAAAAGAATAAACCCAGAGACTTTAA
CTGTTTATACAGAAGTAGACGGTACTAAATGGGATTTAATATATGACGAT
ACTAACGGAATAATAGGAAGAGTATTAGTTGGAAGTAGTAGAGGAAACTT
TATTGTTATTGGACAAGATGTTTTTAGCTGGGTAAGAGGTTATCAAGGAG
CAATTAAAAACACTGGGTCAACTATGCTATCTAATGACTTTATAGCTGAT
GGTATAACAATAATAGACTCTATACCAATTTACATAGATAAAGCTAAATA
TAATGGAGGTAATATAACAGATTTTGGAACATACGACCCTGTAACAGGAG
ATTTTACAGGAGGTAATTACACAATAATTAACGCATACCCAATTTaaaaa
aaTGAAGAAAATAATTTTAATAGTGTTTGTTTTTTCAACCTACACAATGC
AATCACAAGACACCCATTATCAAGGTGTAAGAGTTAAAAATATGTCTAGT
TCTCAACCTTTAGACAATATTATAACAACAGATGTAAATGGATTATATCA
TAAATCAGTTGCAGTATTTGGAGATGTCGCTTTTTTAATAAACAATCAAA
CATTTACAGGTAATAATACGTTTACTGGACAAAATGTTTTTAACGGAAAT
AATGTAACCATTATAAATGAATCTGGAGCAAACTTATTATTAAATTCAAA
TACGGGAGCTACTAACAGCGGTGTTTACATGAGTGAATCTGGAACTATTA
ATGAAATAGGAGCTTATGTTTATTATAGTGGTTCTGCAAATGAATTTAGG
ATAAGCACTGGAACTACTTCTCTAACAGATAGATACTCCATTGCTAGAAA
TACAGGGAATCATGATTTTAAAAATGGAACTGCAACTTTTGGAAATGATA
TATATTCACATGGATTAGTTGTAGATCCTCTAGGTACGACAACTAACATT
GCAAGTTCAGTATTAACTGTTAAAAATCAATCTACATCAACATCAACGAA
TGTAACTCAATTTATTGATGTTGACAGAAATAACACAACAGATTCACCAA
CAGGGGAAACTTCTGGTTTAGTTAGTAGAGTTATTAATAGTTCTGCTAAT
TCGAACGATGGTATTTATGGTTCTCAATTAATTGGTAGAAATACAGCTTC
TGGAAATACTGGTTTCGTTTATGGTTCATTTAGTACAGCGGATCATTCTG
GAAGTGGTAACGTTGATTTTCTTACATCAAGTGTATTAAGAACAAACATA
ACAGGAACTAATACTTCTACTGTGGATTTTAATAGAGGTTTTGGTATCGA
TTTAACTATAGACAACCCTAATATAACTGTTAATAATGCTCAATCCATGC
ATACTAGTATTCAAATGAATGCGGGTACTATAGGTACAGCAACAGGTTTA
TTTTTAGATATGGACTATGATGGAGATGGTGTAACAGTAACTGGTGATAT
AAATTATGTGCTTATTAACAATGATGTATTACCGACTCCTACAGGAAACA
CCTATGCTATTAAATCAAATACTACGGCTCCTTCAGATTTTGCTGGAAGT
ATAACCGCAACTTCATTTATTGGTGACGGTAGTCAATTAACAGGAATAAA
CGCAGGTGCATTAACAAAAAGTGTAAATTATACAGCATCTCAAATATTAG
CTGGAACAGAAGTAGAAGTGATAGCTGCTCCAGGATCAGGAATGTTTATA
GATATTATTTCTGTAAATATAGATTACATTCATAATACAACTTCATTTAA
TCAAGGAGAAATAGTAATTAGACAAAATGGTGCTAATATGTTTAACACCC
CTCAATTAAGCGTATTTTCTTCTAATGCTTTATACAAAATGGACTTAAGT
AATCCtttttttGCAAAAAACAATAATGTTTCGGTAGATGTAGCAGGTGC
ATTACCTACAACTGGAGATGGACAATTTACAGTATATGtaacttataaaa
taataaatacaaactaaataataattataatgaaaactaaaaacaatggc
atttaaaatacacataGAAGGAAATAAGTTCTATATAGACGATTTAGAAG
GTGAGTTATTAAGGTATGAAGGGTTAGCAAAAGATGTACTAAGTAGGACT
AAAACCCCTACTTCTACGGATTTTGGTTTTACAAATGTAAATAACTGGAG
TAATACACGTACTATTAGCTTTTCAGAAATAGACTTAACTGGAGCTGCTT
ATACTGATTTAGCTTCATTTAATGAATGGTTAGAGAGTAATTTGGGAAAT
TCTAACGGAGGGGGGAGCGGCTCTGGGGCTTCAAGTTTTAGCGGATGGAT
TGATTATAATGATTCAAGCCCTCTTGTTTCCTTGTCTGCTGATACATGGG
TAGATATTCCAAATAATGGAGCAGGATCTTTTTCAAATAGATCTCCTTTG
CCTTTAGCCGGAGGAATAACAGAGTTAATAAACACATTAACAGGAGCTTT
AGTGTTTAGTGATTTTAAAATAGGAGATTACGCATATATTAGACATGATT
TTTCAGTAGTTCCAGATACAAATAATGCTACTTTAGAGTTTAGATACTTT
GTAGGTCAAACAGGTCAAGAATACCCTTTAAATATATCTATACCTAGATT
AGACAGAGGTAGCGGTATACCTTATCAAGAGACTGGTTTGTTTTTCATAT
ACATGGGGGATGAAAATACGCGTTTAGGAGGTGCAAGGCTTCAAGTAAGA
TTAAGCACCACAGGTACATTAAGTAATAACGGAATGGTTATAAACTATAA
TATATATTAACATGGGATTAGTAAAAGTATATAGAGACGATAGAGCAAAT
GCAAtttttttAGAGGACGCTAACGGAGTTCAATTTCTTAATAGCTTACA
AGCTTTACAGAACAATAGTAACGTAGATATAAAAGACTTAGCCAAAAATA
TAGATTTAGTAAGTAACACTAATTATATAGATTTTGTTGATGAAAATGAT
AATAGTTATGGAAATAACAGTTCAGAAGTTACAAACGCTTTAAACCATAT
ATTTACAGCTACTGGCACACCTACAGGAGATTTGCCTGTGATAACATCTC
CTACAAGTATTAACGCAGTAGCTAATGAAATTATTAATTACGAAATGACA
GCAGATTATGGGGTAGGTTATGAATGGGATAGTCTGCCTAATGGGTTGTT
AACAGTAGAAGGTAATGTTCGAAAGTTAATAGGTTCTTTACCTACAGGGA
CTTATACTCCAACAATGAAGGCTGTTAATTATAATGGATCTGATGAGGAA
ACACTTACTATAAATGTATCTAATCCTCCTTTTGCAAATACTAAAAGTAT
AAATTTTGTTAATTTTGATTATTTAAGCGGTAACGCTTCTGATTTAATTA
ATTTATTTGGTAGGGCTTCAAATGGTTCTGGAGCTTCAGACGCTTGGAGT
ATTAGTCTTTATTTTAAAGCTGGTACTAGTAATAATAATAATCAAACTAT
ATTTAATTATGGAGCTGAtttttttGGAGGAAGAATACAATTAAGATATA
ACGGAAGTCAAGATAGAATAGAGTTATTTTACGGATCTTCTTTTAATAGC
TTAACTATAAGAAGTCAAAACAATTTATTGCCTACAGGCGTATGGAAACA
TATACTAGTAACTTATGATGGGGGCACTACAGGGTCTGCTTCTGGGAGTG
TAAATGACTATTATTCAAGGTTTAAAATATTTGTAAATGGCATTGAAGTA
ACTTATAATAATACTAATGATAATTTTGGTTACTCAGCAGATATCCCAGA
TGATGTTATTCAAGTAGGTAGATATGAGTTTGGAGATTATATGCGAAATA
ATTGTAGAATAGATGAGTTAGCTTTCTGGGATAGCGATCAACAAGCAAAT
ATATCAAATATATACAACTCTGGAAATCCTTTTGATTTAACAGCATTAGG
AACACAGCCTAACAATTGGTATAGAATGGGTGACGGAGACACTTATCCTA
CATTACAAGATGGTATAGGTAGTAGTAATTTAACCATGGTTAATATGACT
TCTGCGGATATAGTTAACGATGTTCCTTAAAATATAAAATAAATTTATTA
ACTTTGTTTAAAACATAATACTATGACACGAACGCTTAGAATGAAGATTG
CGTATTGGttttttttAATAATTGGTATTTTAGGAATACTAATACAATTA
TATAAATACATTATAGATGAACTACCTTTAACTTTTGTGCAAGGTATATT
TACAGCGTTTATGGGTATGTTTATATTCAAACCAATGTTAATATTAGATT
TGTTTTCAGATATTAGaactaaaatattcgggaataaaaaacaataactt
aatcaataaataataaactaaaactAGAATGAAGCAAGATTTTTATTTAC
AACCAGACGGACAAGATGATGAAATCAAAACCCCACCAAATGGAGATACA
GGAGGCGAAACCCCTCCAATTGATGATGAAGAGTCTGACGCTTAACATCA
AGAATTACATATTATTATCGGTTATAATTTTAAGCCAGTTACACGTTTTC
TTTAGGGGAAGTTTACAACGTGTAGACTGGTTTTTGTTTATAGACCATAC
GAGAAGAATAGACTACGCAGTAATGTATTTGTCTAAACATTTGATATACA
TTATATATTCTTATTGTTTATTATTCCCTAAGGGAATACACAAGtatatt
aaggtgtttatatttatattatctataattgatttattacattatttttC
AACTTCACATATAGGTTTTGGTACATTTAAAATATTAGTAACCACGATTA
TATTTGTGATATATAGAAAAGTAAAAGCATGATAAAATTATCTATAATAT
TTAAGTCTATCTATGTAATTGTAGATAAAGCAGCTTTGTTAGTATCTGGA
TACACAGTATTGGAAGTAATAGCTATAGCAACACTAGATGTTGATAAGAT
AGATATATTTGACGGGAGTTTAAAGAGTATCGTTCTTTGGTTAACCGCTA
CATGGTATGTATATAAATTTATAACAGCTCTTATTGGATGGAAAGAAAGA
AGAGAAAATAATAAGAAGAAGCGCGAGATTTTAGAGCTAGATATACAATA
TAGAAAGATGCGTAATAATAGAAAGGATATGAAGGGAGAAATACAAGAAC
TTTTAAAACACAGCGACAATGGAAGTAGCATTAGTGATCGGCCACACAAG
ATTTAGAAAAGGAGCATATTCAAAATATTTAAACTTATCAGAATATACTT
TCTGGAAACAGCATGAAGAAACCCTCAAAACTATCGGAGACGTATTTTAC
CACAATCCTTACACGACTTCTTATACTAAGAGACAGAAAGCAATGGCGAA
AAAGACTGCGAACTATAACGTAGTATTTGAGTTGCATTTTAATTCGTCTA
ATGGTAAAGCAAGAGGATGCGAAGCCTTACATTACTTCTCAAACGACAAT
ACAAGAGTTATAAGCGAAATATTTTGTGATAAGTATTCAGCATTAGCTAA
GGTTAGAAATAGAGGATCTAAAGAGCTGCATAAAAAGTCTCAAAGAGGTT
TTGGATTCGTTTATAATCAAAAACCTAATGCAATTATATTAGAACCTTTC
TTTGGAGATAACTTAATAGATGTTACTAAATTCGAAATAACAAACTTTAT
AGAAGCTTTAAGATGCGCAATACCATGAAAAGATTAATTATACTATTACT
TATATTATCGTCTTGTACGGTTACTAAAAAACACTTGTATAGCGAGAAAG
AATTAAAACAAAAGCTAGATTCTACAGCTATAGCTAATTTTAGCACTCGA
ATAGATTCTTTTAAGGAAATAGAAAAGGTTTACATTACAAAACCTATTTA
CAATACTGTTACTATTCCCTTAGAGTGTGACGAAGAAGGAAACGTAAAAC
CTATCAGTTACAACACATCAAGTGGTAATAACAAAGCAAACGCCCAAATA
AAAGACAACTCATTATCACTAGGTTTTGATATCGATAGCGTAAAACAAGT
AGTAAAAGACACCTACAGAAGTACTAAAGAAAGTGATAGTTTAAGAGTTT
GGCA
