# Supplementary material for: A novel flavobacterial phage abundant during green tide, representing a new viral family, Zblingviridae
Source: Appl Environ Microbiol. 2024 Jul 2;90(7):e00367-24. doi: 10.1128/aem.00367-24 (PMC11267871; doi:10.1128/aem.00367-24)
Supplement: Sequence S3 — IMGVR_UViG_3300026505_000001 nucleotide sequence. [file aem.00367-24-s0003.txt]

>IMGVR_UViG_3300026505_000001
CATTCTAAAAACTTTAGAGCTGTTTTGACTATCCTCAGACTCTAATAATG
AATCTTTAAATATAGGTCTGTTTATTACTGCAAATTCTTGCTTAATTAAA
GGTTCTAAAACATTACCGTTTATAGCTTCTGTTCTTTCTAGTTCAAACTT
ATCATTAAATTTAGATTTCAACAATGATTTTAAACCACCACTTTTAAAAG
GTATTTTAACTACTGTTTTTTGCCTATCTATCTGTGAAAAATCAAATAAA
GCTATACTATAAATATATGACTCGTCAGTATTTGGATTAAAACGATACTC
TGTCATTTCAACATTAGCCTCTACATCTCTACTATTGTAAGCCTCTCTCA
AAAATGATGCACCAGAACCAGTAAACTCAAGATTTTTAGAGAACTCAAAC
GTAAAAGAAAAATCTTTAGTGCTTCTTTTCCATGTTTTTTCAGAGTCGTC
CCAGCCTTTAGGCTCATTATTAGAACCTTTTCCATCAAGAGTTATCTTAG
TTCCATTATCTAAGTTAGTTAATATGTAAAACCTTCTTTGGTAACTCATT
TACTAATATTGATTTGACATTTGTATGTATCTCAATTCCTCGCCTAAAGA
TACGTTATTTTTTAGTGTTATCCTTGTTTTTTGCTTGCTTATAGCTTTTA
CTATTCTGTCAGCGTGTACTTTATACAAATCTTCTGtttttttCTCGTTA
GCTCTGTTAGCTAAATAGTTTTGATGACTTATACTAGCTAAAAAACTATG
TTGTCTTGCATTATTTAATATTTCTTTGTCGCTTAAACCGTTAAAGTATT
GACTTGCATCTTTATGTATTATATCTCCTTTTTTACCTTCTACGAATGCG
TTTTTCTTGTCAGTCATTAAGAACTTACCATCCCTTTCAACTACTTCAAG
TCTACCGCTTGGGTGGTCGTTAATCATCATCAATCCGTCGTGTTTCATTT
CTCCTCCTTCTGCAAATTTAGGTATTGGAGTGGCTATTGCTGTTGCTAAT
TGTGCAGCTCCTAAAACTCCTATAGCTATAGATAAAGGTATGTTTGGTAA
AGCTGCTACAATTGCGCTAGCTGTATTTATTGTAATATCTGCTATTGCAA
AAGCCTTGTTAGCTACTGCCTGcttctctttttctttcttttgtttatct
cttagtattttatctctcgtttcttggtctttttctattttcttacgctc
ttCATCTGTTAAAGTTTCATTTTGTAATAAGTTTTCGTAATAAGCATTGT
TAGCATCTATATCCGCTTGATACTCGTCTATCTTGTCTTGGAAAAAAGCA
TTTGATATATCGCCTATTAAACTAAATGTGGCTTGAGCAACTTCCGCTAT
ATCTTCAAAACTTTCAATCCCTCCTTTTCTTATCTTATCAAAGAAATCAA
CAAATTTATCACCACTTACACCTGTAAACTGCTCTATAGTATTACCTAAA
TCATTAATAGCTTGGTCTAAAAGCTCCTTATCCAATAAATTTTGGTATGC
ATCTGCTATTTGTTTATCTATTTTTTCTTGTAATTTATCTAAACTATCAG
TGTCTATTTCTGGAAACTTTATTGCATCTTCTCCATCAAACAAATCTTTT
ATCTCTGATAATTCTTTCTTAGCTTTATTTACATCAGAAGTAGAAAATAA
TTCACTAGATAAAGGTTTTATCTTTTCTCTTGCCTCACCTAATAATAGTA
TTGTCTTTATTAATTGTTCAGTTTTCTTTATTTCGTTATTTATTGCTTTG
CTCCTAGCTAAATCGTTTATAGTTAAAGTCTCTTGTTCTTGTTTTAAAGT
AGTTATTCTTTCTCTTAATTGTTTTACCGATTTACCTATAGctttatttt
cttcttctcttgactttattgctttagctcttcttttttctgattctaaa
accttttctATATTTTCAGTAGTTAACTGAGATAGTCTAGTTTGTATATT
AAAAGCTTGGTCTTGTGTTAAACCCctctctttttgaagtttatttatct
cttttagtaaatcagctcttttcttttcttcgttgttttctttagctctt
tGCTCAACAACCTTACCTAAACCAACTGCAACTAATCCAGCATTTACAGC
AAACTCAAATAAACCATCACTAGCGTCGTTTATTTCTTTAGCTGTTAGAG
CTATAGCAGTAGATAATTCGTAAAAATCGTTTGTGAAATCTCCTATACCT
CCACTTCCTATACTTACTTGTAAATTTTCATAAGCTGCGTTGAATTTTTC
CTGACTACTTGCTGCTTGATCTAATATATCTCCAGCTTCTGCAATTTCTG
TTTTAGCAATGTTAGCTACTGCTTCAACAAAATTAGGTGTTTTAGCAAGT
TCTTCATTTAGTTTAGCTGCTGATATACCTAAGTTATCAATTCTTAGTTT
ACTTTCTTTAGATAAACCCTCTACTAAACTGTCTTTTAAGCTGTCAACGC
TTCTACCTGTCTGTGCTGCTCTTACCGCTAAGAACTCGAATAATGTATCG
GTTTGTTCTAATGATATATTGAAGTTGTTAAACTCATTTAACGACCTTTT
TATATCTAAGTCAGATAAAAGCCCCCTTGTTGATTTTTTAATATTGTTAA
AAGCGTCTACACCTTCAGAACCAAGTCTTTTAAAAGCAAACTCAACTCCT
TTAGCTTCTCTTGCTAACGCTAAAGATTCTTTTGCGAAATCAAACCCAAG
TCTTAACCCTTCTATAACACCAAAAGAACCTATTAAACCAGTAGTTAAAC
TGGTAATACTACCTAGTAATTTAGGGTAATTACCTACGTTTTCTTGAAAT
CTACCTACGCTGTTCTTAGCTTTCTTAATTGATTTGTCGTATTTAGAAAA
CTCTTTTGTACTTTCTCTAAGTTCTTTTTGTTCTTTATCTGAAAGTTTTA
ACCCTAATTCTCTTTTTAAGTTTAAGTCTTGTATAGAACGAGCTAATTTA
TTACGTATAGTTGTTGCTTTTTGTAATTGTGTTGAGTAACGAGAAGATAA
AACAGCAGCTTCTTTTATAAGCTTGTTTTGTTGCTGTAATTCAAAACGTT
CTTTAACTAAAGCTCTATTTGTGCTTTCTGTGGCTAATGTTAATTTAGCC
TGTGTGTTAATTAAGTTTTTCTCTAACCTGTCCTGTTCTTTTAATAATGC
GTTTAATTGTTCTGTGTTTTCGTTAGTTTCTTTAAGAGCCTTATTAACCC
CTTTAGGGGATTTAATACCAGAAAAATCAACTTCCCTTGATGCCTTTGAT
AAACTAACTACATCGCCTTTAAGCTCTTTTATTAAAAGTTGTAGTTTAGA
TATTTCATCTTGAAACTGTTTTACTATACTTAAATCGTTAGCCATTGTTT
TTACTATTTATATTTTTAATCTCCTCCCAATATGCTAACCATGTAGTTAC
GCTATCTTCAAATATATTAGGTTTTACTCCTAATGCTTTATGTATCTTAA
CAGATTGACCTTGTAAACTTATATTTACACTCTTAATCTGTTCGTTATtc
ttttttaaatcttctaactcgtttatttttctttttagctttgtttttga
gttattaagagcttttaaaactctatttatttcttcttctATGTTTTTAT
TTAGATTGATTGGTAGTTTCCATAAACTAATTTCTTTTAACAAGGGTTTT
ATATCTTTTTTAGGCGTTTTAAGTAGATTATTCACTAAAACTGGATAGTA
TATCAATCTATTTTCCAACCATGTTATTTCACCTATCAATCTGTAATATC
TTGAAGTTTCGCTATTAGCAGTTGATTCACAGTAATTATTGTATAGTATC
TCCCATTGTTCTTTTATTTCTTCTGTAATTTCTCCTCTTTTTGACTCATA
CATGTATTTTAATTCCCCATTTATACACTTATCAAAGTTATATATAGGTA
TTATGTCTAAATCTGTGTAAATGTCGGTGTGTTCAATAACCATTCTATTA
ATTGTGGTAATACTATTTCTTCGTTAACTATCTTATTATTATCTACTGTG
AATGTAAATATATCTTTTCCGTACTTTTCTATTAAATCTGGTGTTTTAGA
GTCTCTAGAAAATACACCTATTGAGTTTTGGTCTGTATAAAGTAAATCAA
AACCATCATAAAACTTCCCTTTGTTAAATAATGTAGTTCTATCTGTTGGC
TGACCTTCTAATCTCTTTACAGCTACAGTAAAAGGCTTGTAAGCTATAAG
CTTCTTTCCGTTTCCATCAATACCTTTATTGAAAAGCTGATCTTCTCTTA
TTAAATCAAGAATCCTTTCTTTTGATTTTAATACTATTCTCTCAGCCTGC
TTTGGAACTTCTTGCTTTAACTTCTCTAACTCTTTTATTTTCTTATCTAA
AAACATAAACCCCGCCCAATTAGGACAGGGCTATTTGTTTAATTAACGTA
TTATATTAAACTACTGTGATGCTTGCTTTATTAGAAACGTATAAACCGTC
TCCAGAAACTTCTTTCACTCCGTTTATCTGTACATCTACTTTTTGACCTG
CTGCTAATGCGGTTGTTGTAATAGTGTATGTTCCATCTGGTGATTCTGTT
GCTACTGCTTCTGCTTCATCTGTTCCATTAATCGTTACTTTAAAGTCTCC
AGAAGTAACTAATCCAGTAACAACATCTTTACGCCCTTTATCTAATACAA
CTTTAACCTGTACGCTTGTATCTGTGTCTGCCGGTACAACATTGTACGAT
ACATAAGCTTGTATAATTGGTTCAATTAATCTAGGGTTAAAATCTAATGC
GTCAAAAGCGAAAATAACCTTATTATCTTCTAACTCTCTACTGTTAGCTA
ATTGAAACTCTAAAGATTGTTGAGCACCAACACCTGGACTCTGTAAAATA
ACCTTAGCTCTTTTAGTTCTTGAAGTAAGAAATCCTCTTGACTTTGTAGC
GTCTGAACCTTCAGTCATTAATATATTTCCAGCTTCATCTACAAAACAAA
ATCTATTGTTGTATTGACCTTCTAACTTCCCTAATTGAACATTTAACCAT
AAATCTTGCAACCATACTGGAGAATATTTATACTTAGCTTCTCCCGCACT
TGTTTCTGTGTTATCTGCTGTTGTAAATATCAAAGGGTCTGTTCCATTTT
CTGGAAAATCTGTAATATTTTTAATAATAGATAAATTTCCCGCTAACTGC
AAAGACTTAATATATGCCTCATCAAATTGTTGTGTTAAATCAAATTGGAA
GTCCTGTGGAGTTCTCCAAATCTCTTTTATATTCTCTAAAGGCACTGAGC
ATCCTTTAGCCATGTTATAACCAGCTAAAACACCTCCGCAAACACCTTTA
TTTACTAATTCTAATCCTGTTGCCATTATATAATGTTGTTATTTTTATAA
ATTTTAATCTTGTCTTTTGGTACGTAAATAAAGTCTCCTTTATTATACTC
CTTTTTAGACGTACCGTCTTTCTTTAAACCTATTTTACAAGGTCGTTTAA
CTATGTATTTTCGTTTAGTGGATTTTGCCATTTTATTTCGTTTATACAAA
ATTTATTATTAAACTCTATACTTATATCTATCCTTGTTGCATCCCACCTG
TCTATTGTAACGTTCTCGTTTTTCTTTGAATAGTTAGGGTGCTTAAATAT
AGATATATCGCTGTCTGTTATTCTAGTAGTTGCTGATTTAGAAAATGCTT
GTATAATGTAGTTTGTAAGTGGGTTTAAAACATGTTCGTAAGAACCTTTC
CATCTTTGACCGTTATACAATTCTTTTCTGTCTTCAAGTTGAGCTATTAC
TAAAGATACTTTTTTCTCTGTTAAATCTTTACTGTTGCTATAAGTCTCTT
CTGTTGGCAATAACCAAACTAAAGGATAGCATTGAGATTTAGATTTTTCG
ATGTACCTATTTATTTCTAACTCATTACCCCAGCTAAAAGTTAACTTCTT
TGTAATATTGTCGTTAATCTTTATCTCTGGAATCTGACTAAAAAGAGCTG
CCAACTTATCTTCAACTACTATCATATACCTAAGCTATTAGCACCATTAT
AACGCGTAAATTCATATCCTACAAAATCTGTCTCGTGGTCTTTCATGTAA
GTTTCAAGTGTTACAAGTACATTTTTAGTTTGTTGGTTGTAATAATCAAT
ACCTACTACATTACCGTAGCAATCTGTAAAGTATCTATGTTCATTTACTC
CTACTTCATTTTGATACTTTTCTAAAAATATATACCAAGCATCTAAATAT
TTAGTAGTAGGCGAAAATGTATTTGCACCACTAGCATCTGATTTAATTGT
TCCAGTAGTACTATAATAGCTTTCGTCATTTTCCATATACTTACAAAAAA
CATAAAAAGCGACCATACTATCTTGCATAAAACCTCTTAAACCATCAAAC
CTATAAGTTACACTATCTTTTACGTACTCATTTCCTTCAACTAGATTTTG
CCATTTGATATCGGCGTTAGGTAAATCCAATAACGCCGATTCAAGTTCAT
TGTATAAAGTAATATTTAAGAACCCAATTGTAAACTCTCTTTCATACTTA
GATATAAAATAATCTAATTCACTAACAGCACTAGGAACTCCCGCAATCTC
AGTGTTTTGATTATTATTATTAGGTATAAACTTTTTACCTTTCTCGTAAT
ATGTAGAGTCTGTTATTGGCATTTCTTAtttttttACTTTACTTCTTTAG
CTATCTTTTGCTTTACTAATTGATCCCCAAAAGTTCTATGAGGATTAATT
ACCTGCCCTTTTTTATAGAACTTAGTATCGTTTAATACCTCTAAtttaat
tctatcattaaacttaatcttaactttttcgttagctaagttttttaata
acttttttgaatctactgttttattatccattttttCTATATTAAAATTA
TACTGAAGCGATTGCTGTTAATACCGTTGCTATATCATCATAAATGATAG
AACCCGCGTCGCTGTCTTTTTTGTAAGAACCTAAGAAAGCTTCTAACTTA
CGAGAAACTAAATTTTTAGAGAAATCGTCATTTTCATAACCTTCGTCATA
CTCAACATTCTCAGCGATAACAATCTTATATTTCATCATGTCACCTAGTA
AAATTTTATCAGCTGGCATTTTGTTCTCAAACTGCACTCTTACTTCTCCT
ACAGTATTTCCGTCTGGTGTTACAAATGGAGGCACAATATAATCTCCTTC
AGTTGTTTTAATACCTTGCATCTTAGCTTTCCAAACTGTATTTAAAACGC
AAGTTAATTGACCTTTAAAGTTATTTAACCTTACAAATGTAGCAACTGAA
TTAATTACGTCGTAAATGTTAGCGTTTGTGTAATAATTAGCTAATTCTGT
AGGAACTACAAAAGCATCAGCCAATGTAGCAATACCGTCAAACTGTAAAG
GATCAACTCCTTCGTCTCCAGTTAATGCCACATCATCCATTTTTTGTTCG
ATTAACTCCCCTGCATGCTCTCTGAAATCAGCCTCAACACTTGGCGCATG
ATTCATTAACCTTTTAGTGAACTTCCAACGTAAAGCAACCTCTTTAATAT
TCtttttttCAGTTTTCCATTCTGCATCAGCTAAAGGCTTTAATGTTCCT
TCACCAATAAATTCAGCATCCCCTTCTTCGTTTACTCTATCGCTATAATA
AATAGCTTCCGCTCCAGGCTGTGTTCTAACATCAACTAAACTCATTACGA
AATTGTTTGGCTTTGGTGTCTCACCTACTTCGTTATCAAAATAATTTGTA
AACAAAGGGCTAAAACCTCCTGCTGCAACTGGAGTAATATTCGCTGTACT
CATTAATGCAGCTGCTTTAATTGCTGTTTCGTTTGACATGTACTTATCGT
TCTTGTCATACTCCTTAGTAGTCTTAGCGAAAAACGCTGTCATTGTACCT
TTTTTGACTCCTTTCACTTCTCCGTTTTCTTTTAAAGTCTCTATTTCTTC
TAAAGCTGTTTTCAATTTAGCGTCTGTATCTGCTAATTGCTCTTTTGTAG
CTAAATCTTTTGTAGCTTCTGTAGCTGCGTCCTTAGCTGCTTTAGTGGCT
AAATCTGCCTCATGTTTACGCTTATTCTCTGCGTACGCTTTTTGTTGTTC
TGGAGTTAATGCGTCAAACTCCGCTTTGTCTAAATACTTAAATTCCATTG
TTTAAATTATATTATAAAAATTACTACTATGCGAAGTGTCAGTTTTGACG
GCTTCTTTTTGTTCCTGAGTGTCGATTGACGGCTCAATTTTATTTTCTTC
CATTCTTCCAGTAGCTTGATTAGACGCAAAAAGAACTAAACTACTCTCCA
TTACGTTTTTAGCTTGTTTTACTCCCCAAAAATAATTTAAGTTCTCAAAC
TCTTCTTTATTAGCTATAACAGGATATATTTTGTCAAAAttctctttctc
tttcttatcttcttctAAGCTAGAATCTAACGCTAAAAGAATATCCATGT
ACTGCATCCTTACTGACGCTTCGAAAGAATACCCTTTATCTAACCATTCT
TTTGCTTGTGAATTTATTATTTTATCTTTTCTTACTTTATAAATAAGAAC
ATAAGTATTACCTTCATAATCTTTACTTATTGCAGAAAAAGGAATAACAG
CTGTAAACATTTCTATATCTTCTTTCATTGCAATAATATCATCTCTTTTT
AATTGATGATCGAAGACTAAATAAACTCTACCTTGTTGCTCCTTAACAGT
TTTTTCCCAGTTACCGTCTAAATGAACATCTTTGTGACTGTCTAATATCC
TAGAACTATTAACTACAAAATAATAGTAGTTTTCATCCATTTCTATATTC
TTACATGCCGATATAGTTTTTGACACCTTTGTTTGATTAGTTACAATACT
TAACCCTTTATTGATACTCTCTTGTATCTTAGACTTTTTAGAGTTTATTA
TAAAATCCTTGTTAGCTTTTAAAGCTTTAAACAGCTCTTGTTTAGTTTCG
TAACTAGTATCTAATTCTTTACACTTATACATAACTATTTATTTACTGTT
TGTTTATTCTCCATTACTTTAATCTTAAACTTTAAAGACGCTTTTAATCC
TTCGTCCTTAGTTGTTTCTAATATCTTCTTAAACTTATCTATCTGCTTCA
TCTTCTAATCATTTAAATTGACGCCTAAGCCATCTAAGAAATCAATTGCT
TGGGTTTCTGTCATTCCTGTACGGGTAAGGTTAAATAGTGATTGTGTTAT
TTTAAAAGCTGTATCTGCTTTTTTATTCTCTTCGTTTTGTATAGATCTTA
TATGATCTGAAGTAGCCACGAAAGGAGTATTAGTATCTCCAAAACTATTT
GTCCATGTCATTGCTAAATCATTTGCTACACTCTCTTGTAATGTGTCTAT
AAATTTCACTTCGGCAACACTTTGATTTTCAAAAGTAGATCCATTCTTCC
ATGCTTGATATATCTCATTAGGTACTCCAAAAGCTCTAGCTATAATACTT
TCCTGTTGTGACATCACAGTGTCTAAACCAAAATCCTTTGGTCTTAAACT
CATATCTAAATGCTTTATAGCACTATCTGGAGTAAAAGATCTCATACGCC
TACCTCTTAACATATTTGTGTTATTCAGCTTACTATCTACATCTGACCTT
GATTTCTCAGATATAGACTTCTTACCATTAATTCCAGAGTATTGAGCGCT
AGTAACCTTTCCTCCATCTTCTTTAAATATAGCCTCTCTACCTATTGAGC
CTAGTATAACATTTTCACCGTCTATAGCTAACCCTAAGTTGTCTAAATTA
CTTCTAATTGCTTGAAACTTACTTGGTGATGTGTAAAAACTATTCTCGCC
TTCACATACTCCATTAGCAATATCATAAAAAGGCATTATCTCACTAAATC
TGTAAGTCTTTTTAATACCGTTATCATCGTAAGTAAATGTCTTGTCTTTT
ATATCGTTAATATCCTTCTTCTTCCATATAAGAAAAGGATTGTTTGAATT
AGTATTAAAGTCTATATTAGAAGGATTAAGATTATATAGTGCAGAAGGGT
AAAATCCTTTAGCTCCAAAAGTCTTTTGATAAGTCCATCCGTAAACACTT
CTAAATATTTCGTATTGCTTTATAAAGTCTACTGTAGATTTTTGGTATAT
ATTAGGGTTTTTTATTACATCAAGCAATTGACTGTCGTAATTAATACCTT
GAGATTCTTTAACACCCCATTTAAACTTTGATAAGTAATCTGCTCTTATG
TTTATACAAGCATTAACTGCGTATATGTTAAGGAAGTACTCCATATATTC
CTTAGTCAAGTAATTAGCTGAAGACTTACCATATTCCCAACTACCATTCT
TATACCTAACTACGGTAAAAGCATTTCTAATAAAATTACCTATGCTCATa
aaaaaaGCCCTAACTTTAAGGTTTGGGCTAATTTTGCTGTATGTTGTGAG
CCTTCCACCATGATATAATATTATATATCACAACTTCCAGCATTCAAATA
TACAATTAATTATTTAATTACAAAACTATTGCTATATGTTTCTAAACTGC
GGGAAATCAATCTCTTTAATAAGTTGCATTAACCCACTTAAACTATCTGG
CGCATCGTCTATTTTAAAGCTTCCGTCTTTCATAAATCTAAACAAATGCA
TCAATGCTTGTGCGTAATCTGTACCTTCTTGCACATCAGATCTAAATACA
AAGTGTTTCTTTATAAACTCAGCAGCATAAACAATACGTGAAACTTTGTT
AGTAGATTCGTACTTTCTGCATAGGTTGGTGAATGGAGATATAAGGGTCT
CTAAACTATCCGCATACACTTCTCCCATTCCGTTTATCTCTATACCTAAA
TAGTTTAATTCGTTGCTATTAGATATTGAGGCTGTCTTTGGTTTTGTGTA
CTCTAACTTTTCTTTTGTGTATAGCCACTCAGTAACATAAAACTTTTCAC
CTATAAGGCAACCGCTAGGGAATGAGTAATAATCTTTACCAGTATTAGCT
ACATCAATGTTACCTATCTTAGATTCTATAAAATCTTTATTTATTTCATC
CATGGTGAACCAGTTCATCTCGTTACGAACAAATAAAACCCCTTCACTTG
GCAATGGGTTCTGCATGTACTGGGTTTCAAATACATGAGCGGTCTTAGGT
GATGTCTTTAGTTTATGTATATCTTCTAAGTCATGCTTCCACTTCCATAA
CGGCACACCGTCTTTAACCACTGGCATAACCAAGAACTTTGCTCTTTCAT
CATCTTTATAATGTTCTTCTAGCTGTGCGGTTAAATCACTTAATCCAGCT
CTTTGCTGTATGTTTATTATAGGAGTGTCTTTAGAGTTCTTACGTGATAG
TATAGTATTAAAGAAAACCCTTGAAACTTTGTCGTTATTTGCGTTCTCTG
TTTGCGAATCATCTGTTTTGTTAGCATCATCTATTACAATACATCCCTCA
AAGTTTCTAACTATATCATCTAACTCATTATTGTAATCTACCATTTGCCC
TGCTCCAAACCCTGTAATCTGCCCGAATATAGTAGCTGTCTTTAATCCTC
CTCCTTCAGTAGTACGCCAAAGGTTCTTTCCATTCTGATCTTTCTTCAAA
TCAACACCGTACATTATCTTAAAGTATGGGTGATTAACTATGTCCCTTAT
AGATACAGAAGTTTGACTTCTTAACTCATCTGAAGCTGTTATGTATAAGT
AATTCCCTGTTGGATTCATACCTATACCACGAGCAATAAAGTTAACTGCT
GCTAACTCTGTTTTACTAAATCGTGGTGGTATGTTTATATTAAGTAGTTC
TAACTTGTAGTGCTCTATATTGTGTAGTTCATCACGTATTACTTGGTGAT
GGCCGTTTACTATAAACTTAGTACCTCTAAGTAGTTTATAAAAGAACCTT
GTAAAGAATAGTAAATCTTTATCACACTCTATACGTGCAGCTATTAACTC
TTGACGGTTTAGAATCATTAAATCTCACCATTTAACTTGCTTACTGCGTC
TATTAACTGCTCCTCTGTGATAGGAACTTCTTGGTTTGTATTGTGCACCT
CCGTTTTATCTCTTTCGCCTAATTGTTTCATTCTCCATATACCCGCAGTA
GCGTTAAAGTCACCTTCTAAAGCCTTTCTATTGACTATAGCAATCACAAT
ATCGTTTAGCTCTTTCTTTTTATTGTCAAGGTCTTTGAACCTATCACATA
AATAATAAAATATTTGCCTTTCGTATGGAGAGTGCATTACCGCTTCTTGA
ATAGATAAAAATTCACCTTGTTTAGCCCTATCTATAATATCTTGGAATAT
TGGTAATTCCTTTTCTAAAGTATATATTTCGTTGTATTTATTATTTTGGG
GAGCTCCCATAATCTTAATTTTAAAAATCTATTATCATTCTTATTTGTTG
TAGTTGTAGATTCATTTAATTAGTTAGTTCAAATATACGAATTATTCTTT
TAACGTAAATAAGTTGAAGTTACGCTTTAAGTTTTTTAATAATTGAGACT
TGCTATTAGCTTGCGAACATACAGCTGGGAAATCATTATAATACCCTGTA
TATGTGTTACTGtttttatcttttataatagtgattcccatatatatatc
tatattaaattaattattttattCTCCAGCCAAATTATGTATTCTGAATC
ACTAACATCGTATGTTGTATTTATTTCTGTAGTGCACGTATACACTCTTG
ATTCGTTTTCAAATTGCTCTCTTAAAGTCACGCTATTCATCTTCTTTTAA
CCAAACAACTACATCTCCCATTATATCGCTACTTATTCCTAACTTAGTTT
TACATCCCTTACATTTTTGATAAGATACAAATGTTTTAGATTTACTAAGT
TTTTCGTAGTAATCTTCTTCTTTATGAGGGCACTCGCATTTAGGGCATTT
AAATTTTGCTTCAACATATGATATGTGCATATCTATCCTTCTTCTTCAGT
TGTTAATTTAACTGATTTGTTAATAAATTTAAATAGTCCGtttttttGTT
TAAACAGTCTATAATTAGTTAATATCATTCCTCTTTTTATCATTTTGTTT
ATTAATTTATAGTTTCTAATATAGTGTCTTTTCTTAGTTTATCGTTAAGT
TTTCTTGATATGTAACTTACTGGGCTTTGTATTTCTCCATCTTCATTTAT
AAAAGCGGTTTCTTGATTGAATTGACTAAACACTTTTCCAGTACTTTTAT
ATAATTCAACTTTATCTTTAAACCCTAAAATTTTCATTAGATAACATTGC
TTTCTTATGACTTTATAAAATCctttattttttataattactatgttcat
tacttatattttttcttctttcatggttattattttcttatatAAATATA
CaaaaaaaGCAGCATATAATAAAATACACTGCTCATCCCCTTTAATATAG
ATTATAGAAGTCCTCTTATTACTTCTAAAGGTTCAAATATAGTGAAATTA
TTTCTAATTACAATCTTTTATACACTCTGAACTCACAGTAAACCAtttta
ttttttgatttaaagtatctttactgttttcaatatataatacatatcct
tttttgatctcaattatttttttataatatatttttttatcctcataagg
attatttttatttaatacatataCCCAAGTTTGACCTTCTTTTAAGCTTT
TTACTTTTTGATCTTCTTCATAAACTGGAGATAACCTATATGTTAATCCA
ATGATTAAAGAAGCTATTAAAAGCCCTATTACTACTTCTTTTATTGTATA
CATTGTTTATAGTTTTATTTCTAGTTCTTTTTGAGTTAATGAGAAGTATA
GATTCTGGAGCTGATGTAATTCTATGTCTAATAATCCATCATAACAATCT
ACAACTTGATTTTTATAAAATATGCTGAAATTTTTATAGTCTACATAATA
ATATAAAGTTACCTGATTACCTAAATCATATAtttttattttttCAAATT
GATAATTGTCTTTTTTAAACCCCGTATATTTAGACCCACAATTCAAAAGT
ATTTCTTCTGTTAATGGGATTCCCCTATAAGTAGTCTTACCTTTTACTCT
TTGTTCTGATTGCATTAACGCTAATAGGCGAACATTAATTTTAACATTTC
TTTGTGTTAGTTCGCTGTATGCAATGTTTCCTATACGTAAATCTTGCGCT
TGTATCATATCATAAAGTATATTATTACTCCTGGAGCTATAGTAAATATT
AAATCTAATAAATCAAACTTACCATAGTCTTTATAATCGTAGTATTCTTT
TATTGTTCCTAATGCTAATGGTAATATGTAAGTAAGATGATAAAAGTCTA
TTAAACGACCTATTAATAATCCTATTATTGCATATATAAAACCCCAGTAT
ACATGTGCTAACTTATCGTAGTTAGGTGTTAGTACTTCTATTATGTGAAA
TAGTTTTTTCATTATCTGCATCTGTTTTTGCGCCTTCCTTTAGGCTGTTT
ATAATCTCCGGAATCGTCTAATTTTTTAGCTATTATATAAGCTATTCCTA
TTGATATTAATCATATCATGTTTGTATATTTATTAAAACCCGTTAACATA
TAATTGAAAAGGTTCTAAAGTATCTAACGGGTAATCATATTTATACTCGT
TAACAATTTCACAAACCTTTGTTAATTGATTCTTGTCGTTGCAATTATTT
ACAATTATCATTAATTCTTTTAGACTATACATTTTATTTATATTTCTTAG
CACAATTTTACATTAAAAATACTTATATGAACGAAGTATAATATAATTAC
TATGGCAACCAAAATTAACGGTAAACATCCATTGTAAAACTGATCTTCTT
TATCTGTCATATTATTTAATTATTTAGCGTAAAAACCCTCGTTAACTACT
CCGAGGGTTTATTCAAACTAACTATAATGAAAACTAAAACTATGTACTTC
TAATACATAATGCTTTTATATTCTTAAAGTGAATAATCTTTTTACAAAAG
ACTTGTTGTTAACAATTTGTAATTTGTGGTAAAGACAGGATTCGAACCTA
TATTTTGTACAATTCCAAGTACTTACACGAATTGAACGTGTTTAAAATCA
ACCAAGTATTTCTTCTTGTGCGTCTACCAATTCCGCCACTTTACCTTTTT
ACTTGTCGCAATGAGTGAATCGAACACTATACCTTATTATTTCAGTACTA
CCGTCTTACATTGCGTTGTTTTATTCTAATTAATATTTATTATTTTAAAC
GTAGTATAAATAAGTGTTATTGGGCTAATTTCTAAACCAAAACCCTCTAC
AAAACACTTATCAGAAAAATAATCTTGAAGCTTACCTACAACCTCAAATC
TTTCAAAACGTTTCTTAGACACTACAAAACTACCATCCTTCTCGTAGCAA
TCATTACTTGATTCGTCTATTGAAATATTAAACATTTCCTTAATATCTTT
TATTGCTTTTTCTTTTGAAACTGTATTCTTTACCATTATAATTAATTTAC
TTGTTTAAAAACTCTTTGCCCGCACACTTAAAACATCAATACATGAAAAA
GTAATTTTAGCAATTACCGTACCGCTAAGatatatagatatattgtatta
aacaaattattattaatatattttagttattttgtatatttgctttatGA
ATGGACAGTTGAGAAGGTTGTACACGTGTAGTGTAAATAACAAAGTAGTA
GTATTTGAAACTAATTTTAAAGAGTTTTATAGCAAGTTAAATAATTACAT
ACCTAAATGTAATGGAGATAGATGGTATGCGAACAAGTTTAATACCATAG
GTGAGTTTGAGCAATGGATTGAAGGAGATTTATATTACTTTCAAAGACTT
GTATaaaaaaaGCCGCCTAACCCCCGATAGACGACCCATGaaaaagaaaa
aaTTGTTTAAAGTGTATTAACACTCTAATGTTATGCAAATATAGTTATTT
TATTCAATAGATATTACGTGTTCAAAGAAAAAATTATAACTACATTTCTC
ACATACATCTAAAATTCTAGATGTATCTTCTATTTTATTATCTGAGCTTC
TGTTTTTATCCTCGTAAAAGTATCTTTACTTTGTAAGTATCTTAAATAAA
GTctttttatttttgtttgtcttttcattacttcctttttcttttAGTTA
TAAAATCCTGTACCATTAAATCGTTACCGCTTACTATAGTAACTCTAATT
AACTTATATTTAAAATACCTTTGAGGTATTACGTATTTGTTTTTACGTGG
CTCTACAGTCTTTAAATGACTGTACTCTTTATTCTTTACCCTTGCATACT
CAACCTTTTTAATAGGCTCTTTTGAGTTTATAATATACGATTGTTGTTCA
TTATCGTAAGTTATATTTATGTCTTGGCTGTATACTCCTAATGATAGTAT
AAGTATTGCtattgttattgttattgttattatttttttcatagcttatt
tattatcgttatctattttgtCGCTACATTTCTCACACCACATTTCATTA
TTCATGTGCCATAAATACTCCCCATCTTCTGGTGTTTCATTACATAAACT
ACATTCGTATATTCTTTGTGCTACTCTTTTTCCCATCGTTTTAATTATTT
AAATGTTTATAAAGCCAATTAAAAATACAAGGTCCACGTATTAGGTAGTT
TGTATTTTTTGCTATCGTTACTGGCTTGTTTTTTACTACTTGGGTTTTGA
TTGTTTGATAGCTTCCCTTTTAGCCCCTACAGCTAATAAATTTTTAATAC
TCTGTTAATTTTATCACTTCCATTTCTTCTTCAGTAAAATCCGGATGGTG
AAAAATAATATTTCCTTGATGTACACCTCCTATAGTTACAACATCGTGTT
CTGTTTCACTGCTTGGAATAAACACCTCCATTTCCTGAGGTAATGTACtt
aatttttctattaattttttaactgtcatatcttaactattttttattaa
ttcgttttGTTGCTCTAACTCTGACACTATTGATTTAAATTGAGCTAAAT
AATTTTCTTTTACTTCTCCAGTAAAATCAGTTAAATCACCAATTACAGTG
ACACCATTAATTTGTAATGAAATCTTTATAGATGCCTTACATTTGAATTC
TCCTGCATGCTTTAATCCTACGCTCATTGTATATTGTTTTTTGATTATGA
TACAAATATAAAACAGAATATGGCAACCACCTAGTGATTACCCTATTTTA
ACAAAACTTTAACACTTTATAATTATACTTCTTTAACCTCTCCTTTATCT
GTTATTTGTTCTGCTGTTACTTGTAtttcttttatattcatgattaaaat
ttatatcctatttttataaaaccttttgttatttgttttGATACTGGTGT
TTGAATATCTGGGCTATTCCAGTATATTTCTGAGGTTATTCCTAAACCAA
TAAAAATGTTTTTATTAATGAATTGATTAATTTCCGCTTCTAATCCAAAG
GAGGGTTTATTTTCTCCGTTTATCTTTATTATGTTGGCTCTTGCTCCCAG
GAAATACTTTCTTTGTTCTTTGCCCCATAATTTACCTGCTGAAAAACCTG
TGCTATATAACATGTCGTTATCGTGTTTAAGTCTTTCAAAGTTAAAAGCT
GCGTACCACGTATCAAAATCTCCTTTTAATTGCAATCCTATACTTTGACG
CTTTAATTGCATTGAAGTAAATATTGATATGCTTAAATAACTCATATCAC
CGTAATAGGATCGATTGTACATTTGTGCATATGTCCCCCAACTTATGCAT
ATGATTAATAAtattgtttttatacccttcatttttgtattgttttaact
acaggttgtttgttattttttcgtattcttgaattgttttAAATATTTGT
AAAGCTACTTGCGGAACTATTGCGTTTCCTCCTCCTTTTATACTTTCGCT
TCTCCATTTAGGAAAGGTAATAGAGTCCAATCGGATGGAAAGCCCATCAT
CTCCATCACAAATTGGGGTTTGAGTTGGGAACTCTTTCCAGTAATTTGGT
TCATTAAAGGAGTAAGAGCTCTTCCCATTTGTGAATTGGGATTGTATGTT
TTGCAATACTTTTCTCCCTCGCTTGCATTTCCCCCTGCAGCTCTCGCTCT
TGGTATTGGAAGAAAACTCCCAAATATTATTTGACTTGCTAGACTGTTGT
ACCTGGTACCGTTTTTGTAACCGTTCTTTTTTGCACGAGCTCTCATCTTC
TCCGGTTCTTCTGCTCTTTCGATTGTTGTCGGAGTAAGCAATAAACCACA
CTCTGTCTCTTTTGTGGGGTGCGCCAACACTTGCAGCTGGAAGTATAAAC
GGTTGTACTTCGTACCCTTCAGCTTCCAAGTCAGTTTGCACCTCGTTGAA
CACCAACCCGGCATTCCAATTAACAAGTCCGAAAACATTTTCGCCCACAA
CCCATGTTGGTTGTATTTCTGAAATTGTTCTAAGCATTTCTGGCCAGAGG
TGTCTGTCATCTTCTTTTCCAAGTCTTTTACCTGCTGTTGAGTAAGGTTG
GCACGGAAACCCGCCACTAAGGACGTCGATTCTCCCTCTGTGAATATTGA
AATCTGTTTTGGTGATGTCGTCATAGCTTATTGCTTTAGGCCAGTAGTGT
TTTAAAATTTTCTTTCCGAAATCATTCCATTCACAATGGAAAACATTTTC
CCAGTTCATCCATTGAGCTGCTAAGTCAAATCCTCCAATTCCACTAAATA
GTGATCCATGTGTCATATTGAAATAATTACAGTTAGTTTAGTTTTTTAGT
ATATGTTTTATTACTTAAAGTTTCTTTGATTGCAGACATTCTCCAAATTG
CTTGTTTCTCTTCTGTAGTAAGTGGTTTTCGATTCTTTAAATCTTCTTCT
GTTGTTTCTTTAAATAATCTATGCTTTTGCACGTAAGCATCCGTAAAATC
ATTTAAAAACTGCTTACGCTCTTTGTTGAAATTTTCTAAGTGAAAATCAA
TTTGCTCTAATATTTGTATGTGTTCGTAGTCGGTTGCCTTTACTCCAATT
TCCTTGTAACTTCTTAAACTATAAATATTTGTTCGTTCAGTAACTCTATA
AATAATTTGTCTAATTAATGTATTTGACATGGTAGTTGTGTAAGCATAAT
ATCTATCTTTTGGGGTTTCAGTATCTATATCTGAAATAGTAAGCCCATGC
TTTTCCAGCATCCTGTTTAGCATTAATTCAGCATTAACTTTCTCCCCGTC
AACACCTCTTTTGGCTAATTCATAAAGTTTAGATAGTTTTTCTTTTAGTT
TTGATTCCATGATAACTACAATTAGTTTATAATTTGAACTTTTCCTAAAG
AGAGTACATAATAACATTGATTAGGTACCGCTCCCCATTCAGGTTTACCA
ATCTTAGTTGATAAATATTTACACTCAACCAACATTTGTCTGCGATTTTC
TGCATATCCATTAGAAAAACAGATAGTAACATCAGATGGATAAAACACTT
TTTTCTTAATTCTTATTCCTGGTCCAAAAATTCTACTCCAGTATGTTTTC
ATTTCTCTGTACTCTTCCtttttttCTCCTGAAGCAATCATATCAAACCA
CTTCTTTTTTAAATTGAGATGTAAAATGTTATCAGTCATACTACAGAATT
AATGTGTTTTGAATAATTGAAGTTCATCTTCTCCTACTTCAATTTTACAT
ACTTGTTCAGTTTCATTTAAAAGTGATTCATAATCTTCTTCAAATGTTAA
TTTGTCTTCTTCTATTTCAAAGTCTTGGCTTCTCTTGTTTCTGATTCGAT
GAACTAACTCAGATGAATCAGCAATTACTTGATAAATTATCCCTCGTTCA
TTTGTAAACATATTATAAGCACTAAATACAACTGCGACAAACTGATTATT
TACGATTACTGATTGACCATTCTTGAATTTTGGTTCAAACTTATGTGTAG
TCAAATATTTTGTAACCTCTTTTTTATTTAGACTTTCCAAAATTAAATCT
GCTACTTTATGAGTCTCTCTTATTGTTTCTTGATTTTGAACCTCACAAAT
AAATCTAATCACATTCCTAGTTGAATTAGATTTATCTTCATCTACTTCAA
TAATAAAAAGCCTCCCTTTTTTGTCTGGTCCTTCTTTTATAAATTTTCTT
ATCATCTTAATTTGTTTTTACGTAGGAAAAACCTACAGTTTTAATTTACT
TTCTTTTAACTTATTTTTAATATAGTCCATCCATTGATAAACGTTTTTTG
TTTTACGAATTAATGGTATATAACTGCTGTGTACTTGTATCATAATAACC
ttattttattaattaatattttgatattgttttatgtaatttgttttaaA
AAAGATAGTCCCGCTGATTAATAAATAGTCAACCTCTCAATGTCTCCGTA
TTACTTAAACAAACTATCTTGAACGtttttttAACTGTGTTTTACTAGTT
AAAGCTGCGGCAGTTCCCATTATTTAGATACCCCTATCTAAACTTCTTTT
AATTTTTCTTTAAATCTATATATAATTTCACCTATTAACAAATCATAATC
TTCGTTTGGTCTTGCTGGAATATGACGAGTTAATATATTTTTATCTCCTT
TGAACAACTTATCTGTATATTCATCTACCTTTTCTAAAAGATCCTTGTCT
GTTAGTGTGCATTTTCTAAAATTTACTATTTCATTCATGTTATATATATT
CTTTTGTGTGTTTAAGTTTCGTTCTTTGACCCGCAATTAGGGCAATACTC
ATCATTATAATCCCAAATATGATTGCACAATAAGCACACATAATAAACTC
CTATAAATTCCATCCTTTATTGATTGTTTTTAACCCTTCGTTTTACTTCT
TCTAATGTTCTACCGTTTTCTACTATAGAAATTATTTTACTATGCTTTAA
CGCTAACTTTCCAAACTCTTTTTCTACTTTCTTAAGTCTTGTTACTTCTC
CTTTATTGAAAGCGTTTTCTTTAAACATTGTTTCGTTGTCCTGCTTTAAG
TAAAACTTATACAACATTAAAGCGAATATAACTACTACTAAAGTTATCAT
AAATAAGCTTATTGTTAATCCATTCATTGTTATTTATTTAAAAATGTTAA
ATATGCTTTGTAAGCCTCATATACAGCCTGTATTTGTTTAAATTCCTTAG
TATTTCTTTCTGTCGATAAAACTTCATCACTTTTAAAAAATATATCCCAA
TCACTTATATTTCTTTTTTCACAACCTATGTGAATTAAATTTTCATTTGT
TATTCCATGACTCCATTTACAGTGCATAGGCAATTTTACAGCACCACTCA
AATTAGCACCTCTCAAATCAGCACCTCTCAAATTAACACCTCTCAAATTA
GCACCTATCAAATTAGCATAACTCAAATCAGCACCTCTCAAATTAGCATC
ACTCAAATTAGCATCACTCAAATCAGCACCTATCAAATTAGCATCACTCA
AATTAGCACCTCTCAAATCAGCACCTCTCAAATTAGCATAACTCAAATCA
GCACCTATCAAATTAGCATCACTCAAATTAGCACCTCTCAAATCAGCATA
ACTCAAATCAGCACCTCTCAAATTAGCATCACTCAAATTAGCATAACTCA
AATCAGCACCTCTCAAATCAGCACCTCTCAAATTAGCATCACTCAAATCA
GCACCTCTCAAATTAGCATCTCTCAAATCAGCACCTTCTTTAATTGATTT
TAATAATGtttttttAACAGTATTATCACTAGACTCATATTCGAATAATA
ATTTTCCGAAAACTGATTTTATTTGTACTTTACTTTTCATGTTATATTGT
TTTTATCTGTTACAAATGTAGTGATACTTATTCTTTTAAAGTGTTAAAGA
AATGTTAAAGTTATAAAATAGTTGCTTTGTATTTATCCGTCATTGCTTTT
AAATCTTCTCTAGAGTATTTCTTTGTTGCTCCTGTCTGCATGTTTACTAC
TATATCTGGTTTACCTAAATTTATTAGCGTTCCGACTATAGAGTATTTTG
TTTCTGCTATCTTAAAGTGTCTAGTGTTTAATGATAGGTTATTGTTTACT
ACTTGCATTATTTAACAATATTATTCTTATATCTTTTTAATAGTTTACAT
ACATCTGAGTAATGATAATACATACCGTTATTTGTAGGCAATCCAATTAT
ATCTTCTTGCTTTAATATAAAAGAACCTATTGGCTCTTTAATTTCGTTTT
CTTTCATGTTATTTATTTTTAATTATTAAAATGATACTTCATTATTATCT
TTACTTCCAAAGGCTTGATCTAATGTAGCAGTTGGAATATCTTTAATTGC
TTCATAATCGTCTTTAAATATATTATCGTCTGGATCTGTATGCGTGAATG
GCAATCCGCTTTTATTAACCGTTAAATAGAAGTCTTCAAAATCTCTACCT
CTTACATATCCGCATCTTACTTTTACTGTATTCTTTTCTGTTATTTTTCC
TTGGTCATCTGTTATTCTATCCATAAATATAATGCTTTCGGCTTTTATAG
TTATAGCTGTTCCTAAGTGACCTCTTGCTTTATCATTGTTTCCTGCTTTA
TGTATAATTAAACCAATAGAAATACCTTCAGAAGTCCATTTTAGCATCTT
TTCAGCTAACTTCGCACCTTCTTCAATATCATTTGTATTATAAACTAAAT
CGGCTACTCCATCAATAAATATCATATCTATATTACCAGCATATTCAGAT
TTATATATCAACCATTCTAACAAACCAAGCCTTTCTGAAACTGATTTTTT
ACGTGTAGCAATAGGAATATATTTAGGGTATCTTTTACCTACCATTTCTT
CAACACGTCTAAATGTTTTCTTTGCATAGTATTCTCCTTGTTCTGTATCT
AAATCAATAATATATCCTTCTTTTTTACGATTACCAGTAATTTCTTTTGA
ATATTTATTTGTATCACCTCCAATGTATGAAGCCATAATAAGAGACTTAC
AAAAGCttttttttGTCTTTGCTGATGCTACTATACAAAAATATTCACCT
CTCGTTACAACACTGCATTTCTTACCTCTCTCATCTTCTCCTATGTAAAC
TAAAGTATCTAAAGGTTTTGAAGGTTTATCTAAGTCAACTAAACATTCAC
TAAATATATCTTTAAACTCATTAATATTTTCTTCTTGTTCTGTTTCTGTA
TCAATTATATCTTTAAAACTCATATTAACTAAATTTGTTTATAGCTTCTG
TTATTATGTGATTTAATTGATCTTTTACTTTTTCGAAAGAATATCTTTCA
TTAACATATTCTTGAGTAATATCTTTTTTGGCTATTAACTTTCTACATAA
GTGGTCTCTCCAATCTGAGTTTATCTTATTATGAAATGCTAAGTAAAATG
TTTCTATATCTCTATCTAGTATTTTAGATAGTTCTTTTTGTGGTTCTGAT
TCAAGAAAAGAAGTATAACTTTCATGTGATTTTGGATCAAGTGTTTTATT
ATAGCTATAAGTTTCTATCATTTGACTTAAATGGTAAATATATAATTTAG
CAAATAAGTTACCATTTAAGAGACTTATTTCTTTTTGCCTGTCAATCCAT
CCAATTATATTTAAAAGTTCCTTAAAGTCGTTTTCATTAGGCTTAAATGA
TGTATATGAACCTTGTTTATCCTTCTTTAATCTCCATACAAGCCTTTCTA
CTGAtttttttACGTCCTTCATGAGTTATATTCTTTGTATTTTATTTTGT
TGATTAGGCTCTTTAAATAACACTTCTTTTGTTTCAAAGCAAGTTAAGTA
AGTTTCAAAGTGTTCTCTTGATAAAAAGTGTGTAGGTCTTAGCCTAGTCT
TTAAATATGTTTTTTGTTGAAATAGACCTTGAATAGCTTTATCGAATTGT
TCTTTAGAGTAATCTTTCTTTAGTTCATTAAAGTTAGCTCTTTCATGCGG
TATAAGCTGAGTTATGTTTGTAGGCTTTTTATCAAAGTGTTCTCTTGCTT
GTTTCCATCTTTTAAGAAAGTATTGTTCTGTAAATTCATCTTGTTTTGGC
TCtatatatatattatttatattattatatatattGGGTGTACTTTTTAC
ACTACCTATTGGTGTACTTTTTACACTACCTTGGTGTACTTTTTGCACTA
GTGTACTTTTTACACTACCTTGATCTACTATAGTACAATATAAGTTACCA
GAATTACAATCTTGTTTAGATATAAATTCTTTATTTAAAAGCTTAGAATA
TAAATTAATTACTGTTTTTCTTGAGATAGATAAAAATTCAGAAACATAGT
TAATGCTGCCTCTATATTTGTTAATACCATCTTTGGAGTATCCATGAATT
AATGCAAATAATAATAATTCATTTCCACTTAATTGAAGTTCATTAACCAT
CCATCCTTGAACGTTAATGTAATCTGTATTTTTCATATAATAAAAAACCT
ATGAGTTCAGCGTCGCGGTGCATCCCTCATAGGTTTTATGAATTAATATT
TTTCTGTGTCCGCGACAAACACATTACAAATGTAATGATTATTTATTAAT
TAACTATTATAAAACACTGGTTTTTCACAATTGTCTAATGCCCAGTTAAT
CCAATACTTAAGCCATTCAAACCTTACTAAAGTTCCGTTTTCTGGTTTAG
TTGGATTATTATAATTAGCTTCTGACTTTGGGAACTTAATCTTAAAATCT
TTATATTTTTGGTTTATTATTACCCTGTGATCTTCACATAATGGAAATGT
TCCTGGATGTTGTCTAATTAATCCTTTTGAGTCATCAAAAAAGAATTCTT
CTAAACCTGCATGTTCTGCAAAATTTCTCCAACTACTATAAGAAGGCCAT
CTAATATTCATTCCATCTGTAGGTTCTCCAACATTCaaaaaaaGCTCTTT
TCTTCCTTTTTCTATTTTTACACCTAATCCTAAAGATGATTCTCTATCAT
CTGAAGTATCGAATTCTATTTCTAATTCTCCTATTTCTAAATTATACCCC
ATGttatttttttattttaattataaatacggtttatggttatttattaa
ttatcttttataaatttCCTAAATTGTCTTTTAGTAGTAAAATATTTTGA
GTTTTTATCTGATTCAATTAAATATGGATAAAAATCAAATTCAATTCTTA
TTACACCTCTTACGCAATATTCTCCTTGAGGAAAATGAAATCCATTGTTT
TTTAAATGCTTTCTAAATTTATCTTCCCCATATATTATTATGCCTAAAAC
ATGATACATAAAGTTTTCGTAAATTTCGTAGATGTATTTTTTCATAATTA
TAAATACGGTTTATGGTTATTTATTTCTTTATCTATGTTAAACTTGTTTA
GTTTATATTCTTCAGCATCTGGAATATAACAACCTTCTTGTGCGCTATAG
TTTCTAATCCATTCTACAAACTCGCTGCACTCCTGGTTATTCATTTTAGA
CGTTTCCTTTAAGAACTTTCTACCTTTCTTTTCGTACATCATAAACGGAC
ACAATCGTTTTAAGAGTGTTTTAGCCTCGTCTAATGTATATCCAAAGTGA
ATAGCAAATAAAGTAATACATACGTGCAAATAAGCGTTAATAGATAAGCT
ACGTTTCTTAATTAGTTTCTTTATTTCGAAAGGTGTTTTACCTTCTATTA
ACTTTTGAAAGTATGTTTCAGCtttttttAGTTCTATTGGGTTATTTGGG
TTGATTAGCATTTGCCAAGTATATATTTGCAACTATTACACAAGTTAATA
TCTGATGTTTTAAGTTTATATCaaaaataatttgaattataatacataaa
aacatagttaaaaaccatataaaacttaattttttattactcattattta
ttatttttatttatataatcttgtttttgtttctttgcttgcttctctat
ctttattagatttCTAAATACCTGGTCGTTTTCATATAAGTACTGAGTGT
CTGGTACAACTTTATAATCAATTACTTTTACGGCTTGTCGTATTTCGTTT
TCAAAAGTGTTTCTATGCTTACCTAGTATTTTAAAAGTAACGTTAATAGT
GTACTCTGTTTCTGCTAAGCTTAAGTTTTTAGTTGCTCCCATTGCTTAAT
AATTTAGTTAAGTGTTCCCTTTGAGAATCACTCATACTTCTATTGTCTAA
GTACCATTTAATATGTTTAAAATTAACTGGTAACTTTAGGAAATTATAAt
ctttatctgttaactcttcttttttaacctctttaacaggttgcttaaac
tcttcttttttaacctctttaacAGGTTGCTTAAACTCTTCTTTAACTTG
TTCTAAGTATCTAACATCGTCAAACTTACCTAAAAATATATCAGCATTAA
AACCTAGCTTTGATATAGCTTTTGTTAATGAATCAGTCTCTATCTTCTTT
GCGAAATTATCATCTATCATTGTGTTATTTCTATCCATGTATAATTTACA
TGAATTAATAATTTCAAACTCTCCATTAGGGAAAAAGAATGTACCTTTAA
ATACTACCATGTTAAATTTATCTACTAAATCATAAGATAAATTTATGTCT
TTAAATCCCCACGCTTCACCATATACACCGAATTGTTCAGTCACCATCAT
TATTTGATATTGAGGCGCAATAGCTGTTATATTAACTCCTGAAACTTTAG
CTTTCTTGGTGTAATTTGGATTAGTCTTTTCTACCTTTTTCCAAAGTTCT
AAATTATCTTTATTCTCCATCCGTAAACTGAGCTTGTAAGTTAATAACGA
AATTACTAGATAAATCTATCTGTGCATATGATAGTATTTTTAATGATGCA
CTAATTTTAATATCTCCAAATGAATATATAGATTGTAAGTGATTTACTAA
ACCTTCTGTATTTACTGAAGAGTCTGTATCTATTCTTTGTTTAACTGTTG
GCTCTAGCCTTTTGTACATTGATTTTTTCATGGTTATTGTTTTAATGTTT
ATTCAAATGTAAAGTATTACAACTaaaaaaaaGGTTTTTTAAACCTTTTT
AACATAACTTTAACACTTTGAGTGTAGTTGTTCTTATACTTTATTTACAA
TAATAATAACACAATCTTCTGTATGTTTACTAGACTTTATATTTAGTTCT
GTTATTATCTTATAAGTATCATCTTCAAATATTATATCCTCTATTAATTT
TAACATATAAACTGTATTAGATACATCTAAAGGTCTTGATTTGAATCTAA
AGTCATAACTTACAGTGTATTTATCTAACTTACTAAAAAGGTGTTTAAAT
TGGCTCTTTATTATTAGTTTATAAGAATCTTTTATTCTCTTCCTTTTAGT
CCAATGTTTACCAGCATAAATATCATTTAAGCTATATTTAGGTAAGTCTT
TTAATATTACTATCAAATTAATTTATCTTTTATTTGGTGGCATTTTCTGC
AAAGCATAGTTATATTATTTACATCAAAACAGAGCTCTGTCTTTCCTTGA
TCTTTTGCTTTCTTTACTGATACATCATGCGAACAATCTAAATACGTTCC
ACTAGAAACACCACACTCTTCACAAAAATTATACCCATGATCGTCAAATT
GGGATTGAACtttttgttttttAGCTTTTGTAATAAGTCTATCGATAACA
GATTGTTTTAATCTACTACCGTCGCTACATTGATAACTATTCATTTACTT
GCTGTTTAATTAACCACTCCCTTAGGCATTTATTACATAATCCGTATGTT
CTTTCTATAGATGGAGTTTTACAACCTAGTCCTTTTGTCGCCTGGTTGAT
TCCGTTGCAAGGTTTTAATTTGTTTTGCATATTAAAAAGGTAAATCGTCT
GGTTCGTTAGCTGACAAATCTGGAGCTGGTTCGAATTGACCTGTTCCAGG
TGAAGATTGTGTTAAGTCTTCAATTCTCCACCCTTGAATAGAATTAAAAT
ATTTAGCAACTCCTTCTGGGTTAATCCATTCTCTACCTCTTAAATTAATA
GACACTTTCACATCTTGACCAACTGCATAGCTGTTTAAAACATCACATTT
ATCCTGTAAAAACTCAATAATAATAATTTGTGGATATTGTTCATCTGTAG
TTACAACTAATTCACGTTTTCTAAATCCGCTAGCTCCAAATGTTTGTGTT
TCTCCTAATACTTTTATTTTCCCTGTTACTTCCATACTATTTATTTAACT
TTAATAATTCTTTCAATGTTTTTATTTCCTTACATAGTTTAGTTAATTTA
CCGTAACCATGTATTTTTACTGTGCTATTATAATATTTTTCTAATTCAAT
TAAGTAATTATAATAGTATTGATAGTCTCCTACTGTTTGAACCATTTATC
CTCGTCGTTTAAATTGTTGTATAATCTTACTTCTGGAGTTTTACGTAATT
CTTTAATAGAATTAGTTATAAAACCCCTAGCATCGCACAtttttttATAA
CAAGCTATGTTTAAATGTTCTAATATTATATAGTTATCATTTGTTACAAA
TGTGTTTTGATTTACAATAGCTACTATTGTTTTCTGCTTGTAATTTCTAA
AAGATTTATCATCTTTTTCTATTTGTTTTTCTATAGCTTCATAGTCCTTA
GGTATTAAAAACTTTTTAAACAAGTCTTTTTGTTGTTTAGTTATTAAGAA
TTTAAACACTTTGTATTTATCTTTATCCATTCTTATGTGTTATTAAAAAT
TTATCCATTTACTTTAATTGTTCGTTACGTAATTCGTTTGCtttttttAT
CGCTTCTTCAATTGAGTTATTTTTACCTCCTTGTGAATAGTTTTTACACA
CTACGCTCCATATATTTATAAGGTTCTTGTTTAATCTTAGGTTAAATTGA
ACTATTATATCTACGCTATAAAAATACTCTTGTAAAACACCCTTCTTAAT
ACTTACATCTGATATTACAAACCCATTGAAATACGGTAAGTTTCTATTTT
TAAATTCTTCTCTATACCATTTTTCAAACTCTATTCTGCACTTTCCTGTT
AATAACTCCATAATCTAATCCAAATCGCTTTTAATTTGTTCTTTAATCTT
TTCTTTTATTAATTGTTGTTGCTTGAAGTCTGTTAAGTTAAATAACTCGT
CTCCTAAGTACATTTCTTTTAAGTGTATATCTATTCTACCAGCTAAAGAT
TCTGGCTTAGTAATGTTTAAACACATGTTAATCTGTATAGCGTCGTTGTC
AATAGAAAAATTATCGCTGTTGTAATACCCTGTTATCCTTCCGGCTTTAT
CATAATAAGTCTTATCAAACTCAATGTGATCTTCTATTATAATGTTTGCT
AATACTGTTTTTAATTGTTCTTCTGTGAGGGTTGCCataatatattaatt
taagttatagcaaatatataaatgattaattaattataagtattattata
aCACTTTAACATTTCTTTAACACTTTAACGTACGGATTAGTTGTATATTT
GTAGTGAATTAATATATATAAAACATGGTTAGAAAACTAATAGTTAAATT
AATGTATGTTGTATGGGCTTTAAAGCAACTCAAAGAGCCTACTAGTTACG
ATAAGGTGCTTTATAATGGTAAAACTTATTATATAAAATATGGTAATCCT
AATTGGAAACTAGACGGTATACAAGCACaaaagaaaaaagaagattttaa
gattattagaagcttaaaaagagatatagaagtatttaagCAAAGGTATA
AATTTCAAATGAGTAGCTGGTATTCAATAGATACTTATAAAAAACCACTA
TTCAGAAGGataagctataaaagccataataatatatcgttttataataa
ataaatattaaaataacctaatCTTACTCTTAACAAGCTTATATATAAGG
TAAATATTAGCTAATACAGATAAGAATATAACAATATAACAGTAAAGGTG
TGTGAATAgttttatttccgcttttactgtttctttttttgtttcctttt
tgtatgtttcctgtgctttttGCCAAACTCTTAAACTATCACTTTCTTTA
GTACTTCTGTAGGTGTCTTTTACTACTTGTTTTACGCTATCGATATCAAA
ACCTAGTGATAATGAGTTGTCTTTTATTTGGGCGTTTGCTTTGTTATTAC
CACTTGATGTGTTGTAACTGATAGGTTTTACGTTTCCTTCTTCGTCACAC
TCTAAGGGAATAGTAACAGTATTGTAAATAGGTTTTGTAATGTAAACCTT
TTCTATTTCCTTAAAAGAATCTATTCGAGTGCTAAAATTAGCTATAGCTG
TAGAATCTAGCTTTTGTTTTAATTCTTTCTCGCTATACAAGTGTTTTTTA
GTAACCGTACAAGACGATAATATAAGTAATAGTATAATTAATCTTTTCAT
GGTATTGCGCATCTTAAAGCTTCTATAAAGTTTGTTATTTCGAATTTAGT
AACATCTATTAAGTTATCTCCAAAGAAAGGTTCTAATATAATTGCATTAG
GTTTTTGATTATAAACGAATCCAAAACCTCTTTGAGACTTTTTATGCAGC
TCTTTAGATCCTCTATTTCTAACCTTAGCTAATGCTGAATACTTATCACA
AAATATTTCGCTTATAACTCTTGTATTGTCGTTTGAGAAGTAATGTAAGG
CTTCGCATCCTCTTGCTTTACCATTAGACGAATTAAAATGCAACTCAAAT
ACTACGTTATAGTTCGCAGTCTTTTTCGCCATTGCTTTCTGTCTCTTAGT
ATAAGAAGTCGTGTAAGGATTGTGGTAAAATACGTCTCCGATAGTTTTGA
GGGTTTCTTCATGCTGTTTCCAGAAAGTATATTCTGATAAGTTTAAATAT
TTTGAATATGCTCCTTTTCTAAATCTTGTGTGGCCGATCACTAATGCTAC
TTCCATTGTCGCTGTGTTTTAAAAGTTCTTGTATTTCTCCCTTCATATCC
TTTCTATTATTACGCATCTTTCTATATTGTATATCTAGCTCTAAAATCTC
GCGCTTCTTCTTATTATTTTCTCTTCTTTCTTTCCATCCAATAAGAGCTG
TTATAAATTTATATACATACCATGTAGCGGTTAACCAAAGAACGATACTC
TTTAAACTCCCGTCAAATATATCTATCTTATCAACATCTAGTGTTGCTAT
AGCTATTACTTCCAATACTGTGTATCCAGATACTAACAAAGCTGCTTTAT
CTACAATTACATAGATAGACTTAAATATTATAGATAATTTTATCATGCTT
TTACTTTTCTATATATCACAAATATAATCGTGGTTACTAATATTTTAAAT
GTACCAAAACCTATATGTGAAGTTGaaaaataatgtaataaatcaattat
agataatataaatataaacaccttaatataCTTGTGTATTCCCTTAGGGA
ATAATAAACAATAAGAATATATAATGTATATCAAATGTTTAGACAAATAC
ATTACTGCGTAGTCTATTCTTCTCGTATGGTCTATAAACAAAAACCAGTC
TACACGTTGTAAACTTCCCCTAAAGAAAACGTGTAACTGGCTTAAAATTA
TAACCGATAATAATATGTAATTCTTGATGTTAAGCGTCAGACTCTTCATC
ATCAATTGGAGGGGTTTCGCCTCCTGTATCTCCATTTGGTGGGGTTTTGA
TTTCATCATCTTGTCCGTCTGGTTGTAAATAAAAATCTTGCTTCATTCTa
gttttagtttattatttattgattaagttattgttttttattcccgaata
ttttagttCTAATATCTGAAAACAAATCTAATATTAACATTGGTTTGAAT
ATAAACATACCCATAAACGCTGTAAATATACCTTGCACAAAAGTTAAAGG
TAGTTCATCTATAATGTATTTATATAATTGTATTAGTATTCCTAAAATAC
CAATTATTaaaaaaaaCCAATACGCAATCTTCATTCTAAGCGTTCGTGTC
ATAGTATTATGTTTTAAACAAAGTTAATAAATTTATTTTATATTTTAAGG
AACATCGTTAACTATATCCGCAGAAGTCATATTAACCATGGTTAAATTAC
TACTACCTATACCATCTTGTAATGTAGGATAAGTGTCTCCGTCACCCATT
CTATACCAATTGTTAGGCTGTGTTCCTAATGCTGTTAAATCAAAAGGATT
TCCAGAGTTGTATATATTTGATATATTTGCTTGTTGATCGCTATCCCAGA
AAGCTAACTCATCTATTCTACAATTATTTCGCATATAATCTCCAAACTCA
TATCTACCTACTTGAATAACATCATCTGGGATATCTGCTGAGTAACCAAA
ATTATCATTAGTATTATTATAAGTTACTTCAATGCCATTTACAAATATTT
TAAACCTTGAATAATAGTCATTTACACTCCCAGAAGCAGACCCTGTAGTG
CCCCCATCATAAGTTACTAGTATATGTTTCCATACGCCTGTAGGCAATAA
ATTGTTTTGACTTCTTATAGTTAAGCTATTAAAAGAAGATCCGTAAAATA
ACTCTATTCTATCTTGACTTCCGTTATATCTTAATTGTATTCTTCCTCCa
aaaaaaTCAGCTCCATAATTAAATATAGTTTGATTATTATTATTACTAGT
ACCAGCTTTAAAATAAAGACTAATACTCCAAGCGTCTGAAGCTCCAGAAC
CATTTGAAGCCCTACCAAATAAATTAATTAAATCAGAAGCGTTACCGCTT
AAATAATCAAAATTAACAAAATTTATACTTTTAGTATTTGCAAAAGGAGG
ATTAGATACATTTATAGTAAGTGTTTCCTCATCAGATCCATTATAATTAA
CAGCCTTCATTGTTGGAGTATAAGTCCCTGTAGGTAAAGAACCTATTAAC
TTTCGAACATTACCTTCTACTGTTAACAACCCATTAGGCAGACTATCCCA
TTCATAACCTACCCCATAATCTGCTGTCATTTCGTAATTAATAATTTCAT
TAGCTACTGCGTTAATACTTGTAGGAGATGTTATCACAGGCAAATCTCCT
GTAGGTGTGCCAGTAGCTGTAAATATATGGTTTAAAGCGTTTGTAACTTC
TGAACTGTTATTTCCATAACTATTATCATTTTCATCAACAAAATCTATAT
AATTAGTGTTACTTACTAAATCTATATTTTTGGCTAAGTCTTTTATATCT
ACGTTACTATTGTTCTGTAAAGCTTGTAAGCTATTAAGAAATTGAACTCC
GTTAGCGTCCTCTaaaaaaaTTGCATTTGCTCTATCGTCTCTATATACTT
TTACTAATCCCATGTTAATATATATTATAGTTTATAACCATTCCGTTATT
ACTTAATGTACCTGTGGTGCTTAATCTTACTTGAAGCCTTGCACCTCCTA
AACGCGTATTTTCATCCCCCATGTATATGAAAAACAAACCAGTCTCTTGA
TAAGGTATACCGCTACCTCTGTCTAATCTAGGTATAGATATATTTAAAGG
GTATTCTTGACCTGTTTGACCTACAAAGTATCTAAACTCTAAAGTAGCAT
TATTTGTATCTGGAACTACTGAAAAATCATGTCTAATATATGCGTAATCT
CCTATTTTAAAATCACTAAACACTAAAGCTCCTGTTAATGTGTTTATTAA
CTCTGTTATTCCTCCGGCTAAAGGCAAAGGAGATCTATTTGAAAAAGATC
CTGCTCCATTATTTGGAATATCTACCCATGTATCAGCAGACAAGGAAACA
AGAGGGCTTGAATCATTATAATCAATCCATCCGCTAAAACTTGAAGCCCC
AGAGCCGCTCCCCCCTCCGTTAGAATTTCCCAAATTACTCTCTAACCATT
CATTAAATGAAGCTAAATCAGTATAAGCAGCTCCAGTTAAGTCTATTTCT
GAAAAGCTAATAGTACGTGTATTACTCCAGTTATTTACATTTGTAAAACC
AAAATCCGTAGAAGTAGGGGTTTTAGTCCTACTTAGTACATCTTTTGCTA
ACCCTTCATACCTTAATAACTCACCTTCTAAATCGTCTATATAGAACTTA
TTTCCTTCtatgtgtattttaaatgccattgtttttagttttcattataa
ttattatttagtttgtatttattattttataagttaCATATACTGTAAAT
TGTCCATCTCCAGTTGTAGGTAATGCACCTGCTACATCTACCGAAACATT
ATTGTTTTTTGCaaaaaaaGGATTACTTAAGTCCATTTTGTATAAAGCAT
TAGAAGAAAATACGCTTAATTGAGGGGTGTTAAACATATTAGCACCATTT
TGTCTAATTACTATTTCTCCTTGATTAAATGAAGTTGTATTATGAATGTA
ATCTATATTTACAGAAATAATATCTATAAACATTCCTGATCCTGGAGCAG
CTATCACTTCTACTTCTGTTCCAGCTAATATTTGAGATGCTGTATAATTT
ACACTTTTTGTTAATGCACCTGCGTTTATTCCTGTTAATTGACTACCGTC
ACCAATAAATGAAGTTGCGGTTATACTTCCAGCAAAATCTGAAGGAGCCG
TAGTATTTGATTTAATAGCATAGGTGTTTCCTGTAGGAGTCGGTAATACA
TCATTGTTAATAAGCACATAATTTATATCACCAGTTACTGTTACACCATC
TCCATCATAGTCCATATCTAAAAATAAACCTGTTGCTGTACCTATAGTAC
CCGCATTCATTTGAATACTAGTATGCATGGATTGAGCATTATTAACAGTT
ATATTAGGGTTGTCTATAGTTAAATCGATACCAAAACCTCTATTAAAATC
CACAGTAGAAGTATTAGTTCCTGTTATGTTTGTTCTTAATACACTTGATG
TAAGAAAATCAACGTTACCACTTCCAGAATGATCCGCTGTACTAAATGAA
CCATAAACGAAACCAGTATTTCCAGAAGCTGTATTTCTACCAATTAATTG
AGAACCATAAATACCATCGTTCGAATTAGCAGAACTATTAATAACTCTAC
TAACTAAACCAGAAGTTTCCCCTGTTGGTGAATCTGTTGTGTTATTTCTG
TCAACATCAATAAATTGAGTTACATTCGTTGATGTTGATGTAGATTGATT
TTTAACAGTTAATACTGAACTTGCAATGTTAGTTGTCGTACCTAGAGGAT
CTACAACTAATCCATGTGAATATATATCATTTCCAAAAGTTGCAGTTCCA
TTTTTAAAATCATGATTCCCTGTATTTCTAGCAATGGAGTATCTATCTGT
TAGAGAAGTAGTTCCAGTGCTTATCCTAAATTCATTTGCAGAACCACTAT
AATAAACATAAGCTCCTATTTCATTAATAGTTCCAGATTCACTCATGTAA
ACACCGCTGTTAGTAGCTCCCGTATTTGAATTTAATAATAAGTTTGCTCC
AGATTCATTTATAATGGTTACATTATTTCCGTTAAAAACATTTTGTCCAG
TAAACGTATTATTACCTGTAAATGTTTGATTGTTTATTAAAAAAGCGACA
TCTCCAAATACTGCAACTGATTTATGATATAATCCATTTACATCTGTTGT
TATAATATTGTCTAAAGGTTGAGAACTAGACATATTTTTAACTCTTACAC
CTTGATAATGGGTGTCTTGTGATTGCATTGTGTAGGTTGAAAAAACAAAC
ACTATTAAAATTATTTTCTTCAtttttttAAATTGGGTATGCGTTAATTA
TTGTGTAATTACCTCCTGTAAAATCTCCTGTTACAGGGTCGTATGTTCCA
AAATCTGTTATATTACCTCCATTATATTTAGCTTTATCTATGTAAATTGG
TATAGAGTCTATTATTGTTATACCATCAGCTATAAAGTCATTAGATAGCA
TAGTTGACCCAGTGTTTTTAATTGCTCCTTGATAACCTCTTACCCAGCTA
AAAACATCTTGTCCAATAACAATAAAGTTTCCTCTACTACTTCCAACTAA
TACTCTTCCTATTATTCCGTTAGTATCGTCATATATTAAATCCCATTTAG
TACCGTCTACTTCTGTATAAACAGTTAAAGTCTCTGGGTTTATTCTTTTT
AATGCCATATCTTATATATCTGTTACTCCTAAAACCTCTTGTGTTGTGTT
GTCTGTCCCTAAAACATCTCCTTCTGGTATAACTATACTACCATCATCTG
AAACACTGTTAAAATTATAATCACTTCTTACATATTGAATACTTAAACTA
TACAGATTTGAAACCCCTACTCTTTCAGGCTCTGCTTCTGAATTTTTAAC
CAAAGATAAGCCATTTATAAACAACCTGTCATTTGATGATGCTGCTATTA
ttttttttGTAAAAGACATAGGAGAAGGTATTATATTTAAAGTATAACCC
TCTCTAAAGTCTGCTTCTATTGAAACAGCAGAAGTATCGGTAAAATAAAC
ATCCTGCGTGTCTATAGATCCAAAAGTCAATGTTTCTGCATAAGGAATTC
TTATTTTATTTCTAATACCCGTTCTATAGTTTGTTTCGTTATTTTCGGTG
TTATAGTATTGTAGCACATAAGTTCTTTCTTGTATTTCTTTTACATTAAA
CCATTCTGTTCTAAAACTTACATCATCAAATTCTGAATCTGTTGCTTCTA
TGTGAATATAATAGTCCCCATCCAATGTATTGAAATCAAATTGATACTCA
TATATTTCATAATCATTTATATTTCTTACCGAAGTACCTTTAATCGTTTG
TCCTATTACGGATATAGGGAAACTAGCAGTTAATATATCTAATATTAATG
TTTCTACTTGATTTATATAAACAACATCTTTAACTAAAAACCATCCAGCA
GCTTCTATCTGAATATAGTCCCCTTTATTCATAAATTGAGGCACTGAGCT
TCCTAAATAATAACTTCCGTTTTCTAGTAACGTATCAGGGTCATATGTCT
TTCCGCTAACATAAGTTACACCTACAAATTGATTATTTAAATAAGATACA
CTATTTATCGTAACATCTCTTACGTCAGTAACTCCAATGTTTTGTGTTTT
TTGATCTAAGTTTAATGAAATTTCTTTTTTATCACAATCAATTAATTTAA
CCGTTGCATTCTCATAGCTAGACCTTAATTGCTCTGTTATTATTCCGTCG
CATTTTTGAAAAGGCTGCTTGAAATCTCTTGTATTAGTATTTGTTTGCTC
TTCAAAACTAAGAGTATTTGTAGGGTTCCGAAAAATAGTACATCCGTCTA
CATTTTCACGCCTCTTATAAATCAAACTATTTTGTTTTGATATATTAAAC
ACAGCTTCTCTCGTATACACGTTAGGTTCAAAAGCTGTAATTTCAAAAGG
TATATTAATTGAACACCCTATATTGTCTTTTATATACAAAATATAATTAC
CTTCAGATAAACCTCCGAAAGAAGTAGATGCGTAAAACGTTATGTTATCT
AAAGAATATGTTAAACTAAAATACGGTTGTTTAGATCCTAGCCAAATAAC
ATTCAAAGTGCTAGAACTAGGACTTTTTACTATTTGTAAATCAAATAAAG
CACTTTCTATTTTAGGAACAAATATACTTTGCGTATCTGAACTATTAGAA
TCGTTTAATGTAATTACAATATCATTTACACTGTCCCTAGTTATATCTGT
TATTGTAAATGGATTTGTAGATACTAATTGAGATACCGGACTTGTTATAT
TAGTTGCTTGTTGATTTGTTGAAATGGTTATATCTACTAAATTACAAGCG
TCTGTTACATTTTCAGATATAGATATATCTGTTATATCGATATTTATAGA
TGTAGGCTCATTTGTTATATTTGTAGTAAGTCTTGAGCTAGTGTTATTTG
AAACCTCTGTAAATGTTGAAACTCCCCCTATATTATCTTCTACAACAACT
TGATTATTAATGTAATCAGCAGTAACAATATAATTATTTGTTATATTATA
AGCATTTTCTATTAAATTAAAAACCTGTAATATGTCTTGACTAATAATAC
CGGTAACCTCTAAAGATTGTTGAGCAGTCTCGAATTGTATATCTATTAAT
GTAGTTGGTGTATTTGCATCTTGTATTTGCAATATATCTCCAACTTCAGC
GGGATTATTAAAATCTATAATTATTTTACTATTCATCTATATCGCTTTTA
ATACTTTCCATTTACCTTCTTTATTAGGTTTTAATTCAAATAAATACCCA
AACTCTTTCTCATTAAATTCATTTACAAATTCAATTCTGAAATATGTATT
TGGTATATCTCTACCGTTTACATTTGTTTTACCATTAACCGCATTTAATA
AATTAAAATCCAATTCGTATTCAAACTCTACCCATTGAGATACAAATCTA
GGTGTTTCAATATCAGAAACCAAATATTTACCGTTTTCCGCTTTTTCTTC
TTCCCCTTGTTTTTTGGTAACAAATTCACTATTTCCACGCGTTTCTGTAT
ATCTTATGTACTTATCTCTAAATTTAGTTAAAGCATTGTTTAAAAACCAA
AAATGTCTTTGCATATTCCTAAAAGGAGTGAAATATACACCTGTCATAGT
TTCTGGCGAAAATATAGGTGTTGTTCCGTTAGACTTAGGTAACTGGTCAT
AATAATCACTCCATATCTTTTCTTCTAATACACTTGTGCCTGTATTCTTT
AAATCTAGGTTAAAATTAGTGTTATCTGTTCTATAATCTCCATTAGGATT
AACAGATATAGATTGCCTTACCGTTAATTCCTTACCCTCAGAATCAAATC
TATACGGACTTTCAATATTATACTCTTTTTCTACTCTTGTTATATTTGTT
ATATACGAGTTTGTTGTATTTACTTCGCTTAATCCGTTTATATCTTCATA
AAGTATATCTCCACTAGGTTTTTTATACCCACTCTTTATAGTTGAATAAA
TAAATTCATTAGCTACAGTTCTTTTAACATTGTTTACTTGATTAGGTATT
ACAATAGACACTTCTTGTCTGAAAAAATGTTTCATTTCCTCATGTACTAA
AACCTCTTTTCCGTTAATTATTTCAACATTATAACCCATATTAAATAATG
AATTACAATTACTAATAAAGTCTTTAAGGCTTACAGTTAGTTTAGAGTTA
TTAAAGCCTCTTATTAGTTTACCGTTAGTTAAAGCAGTTTTATTAAACTC
TCCATTAGTTAAATATTCCGAATAATAACGGTTTTTATCTCCTGTTATTA
TTTGCATTTCTCTTTCGCCTATATTCTTATTTAAAACACATAAAGCCCTT
CTATTAATATCGTTTCTTACACTGGTTTCTTTTATACTTATACTGCACTC
TATATTAGCGAAATCTAAATATAAATAAGCGGTGTCTGTTGCTTGCTGAA
ACTCTCCACCTCCAAACATATATAAGGCTAAACTTTCTCCTTTCTTCAAG
TTTATATCTTGAGTTAAAGATATTGTATAATCTTTAGGGTTGCTGATCCA
AATATCGTTTAAATTTTGAATATTTATTAATTGAGGTAAATCTGGAAACC
TGTCTCCTGTTGTTGTTTCAGAAACATTAAAAGGAGCTATGTTTAATGTA
GGATCATCATCCCCATCAACCTTCATTAACCTTAATGATAAGTGATTAGC
CCTTAAATTTTCAGTATCAATTAAATCTACGTTTATTTTTAAAGAAATAT
CTAAGCTTAATGTTTTATCTACATCTGAATTATAATAAAATGTATTTGCT
CGTATTCCGTTAAAAGGCGCGTCTTGTATCATTTCGTTTGATAGATTAAC
CTCAAAACCCATAACTTTAAATTGATCGTTTACGACCTGTAAAACAGAGT
CGTCACTTTCATAAGTTACTTTTGCAGGTATTGGATAGAACCCATATCTA
TAATCGTTAGAAAAGCCCATTCTAAAAACTTTAGAGCTGTTTTGACTATC
CTCAGACTCTAATAATGAATCTTTAAATATAGGTCTGTTTATTACTGCAA
ATTCTTGCTTAATTAAAGGTTCTAAAACATTACCGTTTATAGCT
