# Supplementary material for: A novel flavobacterial phage abundant during green tide, representing a new viral family, Zblingviridae
Source: Appl Environ Microbiol. 2024 Jul 2;90(7):e00367-24. doi: 10.1128/aem.00367-24 (PMC11267871; doi:10.1128/aem.00367-24)
Supplement: Sequence S4 — IMGVR_UViG_3300039204_000031 nucleotide sequence. [file aem.00367-24-s0004.txt]

>IMGVR_UViG_3300039204_000031
GTTTCCCAGTCACGATCGCATTCTTTTTATCTGTCTTATAAAGTTTCCCT
TTTCTCTCTACAAGCTCAGTCCTTCCGCTAGGGTGGTCATTTATCATCAT
TAACCCGTCATGCGTCATTTCACCACCTTCCGCAAATTGTGGTATTGGTT
GCGCTAAAACGGTAGCTAATTGCACCGCTCCTAAAGCCGCAACAACAGTA
GAAAAAGGAACACCAAACAAAAATCCTCCTTGAGCTAATGCTTTCGAAAC
TCCTACTGCGGTGTTAGCGATTACTTCAGCAGCATCAAAAGCCTTTTTGG
CTCTTGCCTGTTTTGTGAGTTCCTGGTTTCTCTTCTCTTGCAATACCTTT
TCTTTTGCGTCTCTTTGCTCCTCTAATGCCGTTCTTTGTTCGTCTGTTAA
TTCTTCGTTATTTAATATACCTTCGTAGTATTCTGTATTTGCTGTTAACT
GTTCTTCTAATCTATTTATATTTCCTTCAAACAGAGCGTTAGATATTTCA
CCTAAGAAATCAAATGTCGCGCCAGCTACTTCTGCTATATCTTCAAATGT
TGCCTTTCCTTTTTTTCCTACCTGATCGAAGTTTGTTATTAAAGTATCGA
AAAACCTTTGAGTCACCCTAGCGTCAACACCAAAAGCATCATTTAAAGCT
GTTGATATTCCCGATATAGATTGCTCTATAATTTCTCTCCTCCTTGCCTC
ATCTGTTAAAAACTTCTCTAATTGCTCATCTGAAAGCTTTGCTCTTAGTT
TAGATAATCTATCCTCTAATATTTCTCTTTGCTCTGCGGTTATCGCTATA
GCTTTAAGTTCTTTAGTGGTTAGATCTATCAGATCTTTTAGCTGACTTAT
TCGTAATTCACTTATTTTATCTCTGGTTTGTTCTTCTATTTCCTCTTCTA
AAGCGCCTCTTTTTCTTAATATATCTTGTAAAGTAGATAATTCGTTTTGG
AAATCCCTTTCAGACTTGGTTGTAAAATCTTCTATTATATCTAATCGTTT
CTTAAATCCGTCTTCAAATATCTTAATATTATTGTCTTGTGCCTCTTGTT
GTATTTCTGAGTTCCTATCTGCAAACTTTTCATTTATAAGCTCTTCTCTA
AGTTTAAACTGCTCTAAAGTTACTTCTCTGTTTTTTAACGACTCCTTCAA
TAGTTTAATATCAAAATCTCTTTGCGCTTCAGACAGTTTTAGTTGGTCTT
TTTGTAGTTGTATCGCTGCATTTGTTCTTTGTAATGCGGTATTCTCGTCA
TTATCTAAAATATTTTGATTAATTTCTATTAACTGTTGTAGTCTAAACTC
TTCTAAAGCGAATCTATCAGAAAGTATTGAGTTACTTGCTGACGTAGCGT
TGTTTGACTCTACTAAAGAATCTATAAAGTCATCACTTAGATTTCTTGCG
GTTTGTATTACCTCGTTATTTTTCTCTCTTAGTTTAGTATTCTCCTCTAC
TAACTCGTCCTCTTTTTGTTGCTCATTTACTAATACAGTTGTAGTTTCCT
GAAGCTGATTTTTAGCCTTGGTTACTGCATCTATACTTATAGCGGAGGCT
TTTTGAAGATTGTCTTCAAGAACTAACTGTCTATTCGTTAAATCTATTAT
TCTTAGTCTTCTTTCGTCTATTTCTATAAGATTAGATGCTATTTTTTGAT
TTCTCTCGTCGTTGCTAGATAATAAAGCGGTTGCTATTTGTCTATTAGCT
ATTGATTTTATTAACCTGTTTTGTATATTTATACTATCTTCTTCTAATAA
ATTTAGTCTTTGCTGAACGGTTATTTGACCATTACTTAGCTCTATAATTT
TATCAGCAGCCTTTATTCTATCTTCTTGCGATTCTGTAACATCTCTTGTT
ATTTCAAAAAGAGCCTCTAAGGTGGTTATTTCACTAGCAGCAGCTTTTGA
CCCTTCCTCCTGTGCTTTATTAAATGCTTCTTGCGACTTAGCAGCCTCTT
CTAAAGCATCATCTCCTTTTAACAACTCCTCAACCCATGCGCCTATCTCT
TTACCATAAACAACAATTAAAGTAATCGCAACAGACATCAAAGAATTAAA
ACTTAAAATAGCCCCTCCTATCCTTTTAAATACGTTCTGAACTGGTTTAC
CTTGTGCTACTAGCTGTTTATTAGTTGCTATTAATCTATTTATCTCATCG
GCTAGTATTGGGATGTTATTAGATATTGCTAAAAAACCTGTTTGTGCTGA
TATTGCAAATGCTGGTAGTTCTCTACTTACTTGGGCAACACTATTTCCAA
GACCGTCATAGGCACTTGCATAATTTCCTACATTTCTTCTAAAATTTCCT
ATCTCCTGATCTGTCTCTGATAATACTCTTTGATTTGCCTTTATCGTATT
AGTAAGCTCTGTTAGTCTAGCAATTTCTTGATCCGTTAAATCATTATTAG
TCTTTTGTCTAATAGCTAAGTCTTGTCTTTCCCTAATAAGTCTATTGTTT
TGAGCAGCTAAATTATCATAAGCATTCCCTAAATCAATAACCGACCTAAC
TTGGTTTCTTAGCTCTTTTCTTAAAGCTGTCTCTGCTACCCTTTGCTCTA
TTCCTTTTTTAGTTGCTCTAGTTCTAGTCTGTTGAAGTCTTGCGACTTGC
TCAGCCAACTTTAATGTTTCTTTCCTTTGGTTGTCTAACTCAAAATTAAG
CTTTTTAATTGCATTTTCGTAAGCTTTTGTATTAGCCTCAGCGTCTTGTG
GTAAAGAAATCCCACCAAAATCTCCAACAGACTTCCTAGCGGTCTCGCTT
ATTTTCAGAATAGAAGATTGTACGGTATTTAATTTTGATACCGTTACGTC
TAACTCCGAATTTATATTTTTAACTGCTGTTAAATTATTAGCCATTTACC
AAAGATTTTTTCTTGCGTTCAGTTATTATTTTCACCTCATCCCAGTACGA
TAACCAATCTAGGACACTTTCTCTTTTTACATCTATTTTTATACCTAAGA
TTACTTCTAGTTTTATTTTCTGTTGTATTAAACTTAAAGACTCTTGTTTT
TCTTTTGTTAACTCTTTGTATTCTGATTTCTTTCGTTTTATCTTAGTGAT
TGAGTTGTTCAGCGCTTTAGTTATCTTATTTATTTCGTCTCTCATAGGCT
TCTCTTTGTTTATAAAGAATCCCCATTTGTTTATCTCCTCTACTGCCATA
TTGAAAATATCAATATCCGTAGAGCTTATCATAATATCTATAAGCATAGG
CACAACCTTTAATCTAAGGCTTAGATAGTTTATCTCCCCTAATAATAGAT
AAACCCTTACAATAGTGTTATTTTTAGTTTTAGACGCATATTCATTGTAT
AGCTTTTTCCACGATTCCTTATACGCTTCGCTAATCTTTACGTTAGTTAC
GTTTTCAACATTAGCTAAATATCTTAAATCACCATTAATAATCTTATCAA
ACCTATAAATAGAAATCTCCTCTAATGAACTGTATAACTCTATATTTTTA
CGCTTTCTAAAACCCATGTAACTAAATCTATCTCTAATTGTTCGTTTGTT
TTTGTTTCATTTTCTTTATTCAGTTTAGCAATGTCAGCACCGTACTTGTC
AATAAGCTTAGGTGTCTTTGAGTCTGTAAAGAATATATCTAAAACCCCGT
TACTATATCTTAAATCCTCACTTCTATAAAAATCTCCTTCATCAAACAAC
GTAACTACATTAGGGTCTCTTCCTTCAGAAATCTTAACCGCCCTTGTAAA
AGGAGTATAAGGCTCTAGCTTCCTATTATTACCATCCTCTCCTAATTCAA
ATAACTGATCTAATCTAACATAGTCTAGTATCTTCTTTTTGTCCTCATTT
ATAAATATGTTTGCTTGGCTCTCTAAATTGTTTTGAGCGCTCTCAACTTG
CTTTATAATAGAACTTATACTCATTAGATTTCTAATAAAAGGGTAGGAGC
AACTGTGCGCCCACCCTTTAAGTTATTATGCAACTACTGTTGTTGTTGCT
CTGAATGAACGATAAAGCCCATCCCCTACAATCTCTATAACATCGTTAAA
AGACACGTTTACAACATCATCTGTTGCAACTGCTGTAACAGTTAAAGTAT
AAACGTTTAATGCCTCAGCTACCAAAGTAACTGGATTATCAACGCCATTA
ACAGTTACTTTCCAGTCTGCTGTGTTTGTAGCTCCTGTAACAAACTCCTC
TAACCCCCTTGACACTCTTGCTACAACTGTAATAGTAGTGTCTGTATCAG
ATGGCACAGCAGTATAATCAATAGTAGACTGAATAACAGCCTCTATTAAT
CTTGGGTCAAAGCTTAAAGCTTCTGAATTTCTAAAAACAAAGTTGTCTTG
TAGCTCATAAGTGTTAGCTAATTGGAAATCTAAAGTAGCTTTTTGACCTA
CTCCTGGAGATTGTAACGTAAACTTAGCTCTCGCTGTTCTTGACGTTAAG
AATCCTCTTGATTTTCCTTCTTCACTCCCTTGAGTCATTAACATGTTTCC
AGCAGAATCTACAAAGATAAACCTGTTGTTCCCTTGACCTTCAATATATC
CTAATAGTTTGTTAAACCATAAGTCAGCACTAGCAAATACTGGAGAGTAC
TTGTATTTTGCGTCTCCAGCGCTAATCTCCGTATTATCTGGTAGTGTTTC
AATTAAAGGGTCTGTTCCATTCTCTGGAAAATCTGTAATCCCTTTAATGA
TACTTAAATTACCAGCTAATTGCAAAGACTTAATATAGTCAGCGTCAAAC
TCTACTGAGTCATCAAACTCAAAGTCTGCTGGTGTTCTCCATAATTCTAT
GGTGTTTTTAAAGTTGTATGGGCAACCTTTTTGAGCGTTATACCCAACTA
GGTTTGCATTTCCACAAACTCCTAAATTATTTAATTGCGTTCCTGTTGCC
ATTATTTTATAATTTTATTTTGTTTATAATTATCGTATTCTTTTTTTGAT
AAACCATTCACTCTATTACCTAAACTTTTAGTCCAGTCATATTTAGAACC
TATTTTAATAGGTTTTAGAACAATTCCTGAGTAAGTCTTTGCTTTAGACT
TCTTTCTTGGTTTATCATTGTTTAATTCGTTATCCATTTTATATTATTTG
AGCATGAGTTATTAAATTCAATTCTACAATCTATTCTAGTAGCGTCCCAC
AATTCAATAGAACCCCCTTGATTAGAGTTACTGTCCTCTGAGTAATTAGG
AAACTTAGTTATATTCACATCGTTATCATTTAATATGCGTGTCTTCGAGA
AACTTCTAAGTCCTTGTATTACATAGCTAGTAACTGGGTTTAGAATGTTA
TTGAAAGTACCTTCGTATCTTTGTGGATTATAAAGGTCTTTTCTTGTTTC
TAAAGTAGCTACTACAATACTGCAATCCCTTTCTACCTTTGATGAGTTAT
CAACGTGAGCCTCTACAGACGGAGATAATAACCAAACTAAAGGGTAACTA
TCGTTTCTTCTTAACAATAGATACTTATTTAGTTCTTTTTTATCACCCCA
ACCAAACTGTATCGTCCTAACTAAGTCAATGCTGTTTTGACCTTGATACG
ATATTTGCGGCATTTGGTTTACAATATCCCTAAGTATGTATTCAGGTACT
ATCATATCCCAAAAGTATTTTCTCTATAATAAAACTTAAAATGTAAATTA
AAATCAGGAAAAGAAGTAGGGTCTAACGTGTTTTGATCTGTTAGATATTG
ATACAAATTAGAGAAATTGTTTTCTCTTTTCCCGTAATAATCCAGTCCTA
CATTACCAGACGTATTAATTATAATGTTAGGGTTATTATTCCTATTATAA
CAGTCCGATAATTCACCTTGATATTTATTTACAAAATTATTGTAAGAGAA
TATATACTTAGGAGTAGGGTCAACATTTATCGAATTAGCCGAATCTGTTA
AAACTACTCCTCCTGTAGTATATATACTTTGGTTATTTCTGAGATATTGA
CAATAAATATAAAAAGCTATTAAGCTTTGGCTATTCATTCCCGTTAATCC
ATCCCATCTATAACTCTTGCCTGATATAGTATAGTCTTTACCATTGACCA
AGTCAATCCATTTCTGAGGAGCTGTTTCAGTAGCTTCCTCGTTAAATGGT
AAAAGCAATAAAGCTGCTTGTAACTCATTGTACAAAGTAATTCCTAAAGC
GTTAATTAGTAAATACCTTTCATATATATCAATAAAGAACTGCAAGTCAC
TGCCTGAATTAGGCACTCCCGGCACTTGAACGACAATATTATCGTTGTTC
GGTATTAATAACGTTCCTTGTTGAAAATATGTAGTATTTACTATTGACAT
TACTTTTTAGGTTTACTCTTTGGTTTAATAGATTGTTTAGGTTTAGGCAT
ATCTTCAACGTACTTAGCGAATCCTTTTTTTACAGCAATAGCCATAATGT
CTCGACTCCCTTTCCATTTTTGATTCTTGCTAAAACCAGTATAATCTTTT
ATAAATTGAATTTCTTGTTTCATGGTGTTAATATTATGATGCTAACGTTA
CTAAATCAGCGCCAATATCAGTACTCTTTAAGAAACCTGTTTTGTCAACT
TCTCTAATTAAGAATAATAATCTTGCTCTAGCCTTTAGCGTTTTTAAATC
TCCAGTAAATTGGTCGTTTACATACCCTTCCGAAACGGTTACTCCGTTCA
TCTCGTATATTCTACCAAACCTTCCATCTCCAACAACTAAAGTGTTATCA
GCTAGGTTATTGTCCTCAACGATGTCTAATCCAGCAATTGTCCCTGTTTC
CATGTCGAACATATAGTTGTTATTAGCATCTTTCTTTAAAATATACTGAT
CTATAACATCAGAGTTAGCAGCTACAAAATTAGGAGAATACTTACTGCCT
CTTGTTTTTACAATAGCTGTACGCATCTTACGCACTAAATCCTTAATGTT
TGCGTCAGCGATACCGCTTGAAACAGCAGTATAAGTTGGTGAGGCAGTAA
ATAAACCTTCAATGTCATTTGCTCCACCCGCTCCAACTGCAATTTTAGTA
TCAATTAAAGTATTTACATTCACTCTAATGAAGTTTTCTAGTTCAGAAGC
AGCTAATACTTCATCTTCTCCAAACTCTTCTGAAACTGGTAACGTATCAC
CAATCTTTTGTAGTTTAGTTGTGTATTCAGCGAATGCAGCAGTAGACTCA
GGAAATTGTGCGCCCTCTGCAACAATAGCAGCAGCCCTTACAATAGTTGC
CTCGTCCCAGTCGATATATGCAATAGTTCCGTTGTGGTTTCCTGTTGATA
CTGGAAACTTAGAAAAATAGTCATATAAAGCACGTTGTTTAACCCCTAAT
TGACCAATACTACCAAGCCTTACAGCTTCAGTATTATTAGCGATTGAAGC
TCTTACAACATTAGCCTTAATTACTACTTCTTTACCTTTACTAATACCTT
TAGCAATGCTTTTAATCGCTTCGATATTATCAGATACTTCCTTTTGGAAT
GCTTTTACCTCATTCTTACCACCTTTTTCTTTTAACTCAGTGATTTGAGA
GCTTAAATCTTCAATAGTTTCTTTCATTGATTTGTATTCGTCTCCTTTAA
CTTCTTTTAATTCAGTAGCTAAAGCATCGAACTCGCTTTTTAAACTATCA
AAATCCCCTGTCTTTACAGCAGTATCTAGTTTTTTATCTATCTCATTCGA
GAAATAGTCTTGGTATTCTTTATCTAATACCTGTAATTCAGCAGCAGTCT
TTTCTTTGTATTGCGCTTCTGAAATACCTTTTGTCTCTAAAAATCTTTTA
AACATCTTTATTTAAATTTTTGTTAATAATGTATTGTTTCACTTCTTCTT
GCCGTGATTTCTCGAGGGCTTCCTTTGATTGAGTGTCTGCTGACGAGTCA
ATTATAATTTGTCCAGTTTCGCTATTACTACCTTGTAATACTAACGAACT
TTCACCTATATTCTTAGCTTCTTTAACTACCCAAAAATAGCTTATCTCTC
CTTCATCCTCCTCGTATTTAGCCTTATTTGCTATTTGGTTTATATATGTA
TCAAAATTATTCTTATAGAACTCATCTTCTGGACTTTCACTATCCATTGC
TAACTCTATTTGTACATATTGCATTCTAACACTAGCCTCTATGTCGTCAC
CACTATCTAACCACTCCTTAGCTAATGTGTTAATAACCTTATCTTTTGGT
ATTTTATAGATTAATGCCTGGGTGTTTCCTTTTAAGCTAGATCCTATTAA
TGAAAAAGGAATCTCTGATAATAGTATTTCAACATTTTCCTTTCTTGCTA
TTGTTGTAGTCATGTGCATTACATGAGAATCTAATAAGTAGTTTCTCCTG
TTTTGATTCTTTACTGTCCTATTCCATATACCATCTATATGCAAATCCCT
ATGACTATCCAATATCTTTGTGGTGTTAACTACTATATAATAGTAATTTT
CATCCTTAAAATCTTCTTTGTTAACCTCTGAAAACTTATATACATCAATA
GGCTTAGATTTAACTGAAATACCTTTTTCAAAGGACTTGTATATTTGTGC
TTTCTTAAACGATATAATATCACTCTTGCTTTCTTTAAGTGCTGTAAACA
TTTCTTGCTTACTGTTAAACTCCTTATTTAGTTCCTTACATAAAATCATT
TTAATACGGTTTTATTTCTTTCTAATATTTGTATCTTCTCAGACAAATGA
CGTTTCAACTTAAAATCAGTTGCTTTATTCATTAGTTTCCTTAACTTACT
TATCTTTTTGTCATTCATTATTGTCTCATTTTAATAAAAGCATCCCTAGT
AAAAATCTTCTTATCCTCATCTAACGATTCATAGTAATCACTTATTTTAT
TTAACAGATAAGCCGTTTTATCTAACTCCTTGTTTACTTCTGTAATATCT
ACATTATCCATTATATATCAAATTTAATTCCTACGTTCCCCATAAATTGG
ATAGCCTGTTCCTCTGTTAAACCTGATTGTATTAAGTTTCTTACAGATGT
TGTAATCTTTAGAGCTCTGTCCGCTTTTAAATCCTCTGTTATTTGCATTG
TAGGTAAATGCTCAAAAGAAGCTTTAAATGGTCTGTCTTGGTTTCCAAAT
GAATCCGTCCAACTGCTTGCAATATTGTTTGCTCTTGGCTGTATAACGTT
TTGTATAAATCCTAACTCTGCTTGTTTTTGGTTCTCAAAAGTATCTCCTT
TTGTAAACGCTTTGTATATCTCGTTAGGTACTTGAAACCTTTGAGCAACT
ATATTAGAGTTTGTCTCTCTACTTTCATTCAGTCCTAAATCACCTAACTT
AACGCTCATATTCACCCATCCCATCTTTTTGCTTGGCGTCAACGTTCTAC
TACCTCCTGAACGCATTAAATACTTGCTGTTTAGAATCTTTTGTATGTTT
TCTTTATCATCATTAGTCATTGGAACAGTGCCTCCAAGATTGTTTCCTTG
TTGATCTACAAACATCATTTCTCTACCGTTGGTTTGTATTACTACATTCT
CCGCGTCTGAAGCTAAAGATATATTTGATGCCTCTTTTATAATAGAATCC
AATCTACTTGGAGAAGTAACCGCGCTTGTATCTGAATTATCCGTACTGTT
AGACACGTCAAAGAATGGTATAATGTCATTAAACTTAATACTCCTGGTAT
CGTTTACATCTGAATAAGAAAATTCATTGTTGTAGTAATCCCTTTCGTCT
TTCTTTGTTATAATTAAAGAGTTACCCATTTTATTAGGAAACTGTATTTG
TGAGGAGTTTAGATTATATATATATTTTGGTGTGCCCTGTAATGCGTTCA
TGTAAGGTCGTTGATATACCCACCCATAAGAACATAAGAACCATTCAAAT
TGAATTAAAAAATCTTCTGTAGATTGGTGAGGGTTTGGGTTCTTTATAAA
GTCTAGTGAAGGGTCGTCAAAGTTTTTATCTCCGTTTTCATCATCTACAT
AAAACATGACCTTTGATAAATAATCTGCTCTAATAGATATTACCGAAGCT
AAAGTAGAATTATCTAAAGATACTTGCAACTTGTCTTTTCCGTTTATGTA
AGTAGTATTGTTTTTAGATACGCTGTACCAATTTGAGCCATTAGAATATC
TAACATATCCCATACTTCTCATTAACCCACTGAAAACACCCATATAAAAA
GCCTCTATCTATTTTATAAGGTAAAGGCTTTAAGTCAATTGTTCAGAAAG
CCGATTACTCTTAATAAATTAATAATAAGAACAATCGACCGTCAAATATA
ATGATTTTATTTATAACAAAACAAATAAATATAGATTTTGTTTATTGTAG
TGTTGTTTGTAACTCTTCTCCAGTTAAAGCAAAGTATAGGTTTTGTAGCT
GGTGTAGATTAGTTAAGTCGTTTAAAATATAACTTAGCTTTAAGTTAGCT
TCATCACACCAATATATAGACCATCCACTATTTATTCTCAAATAAGAACG
AATTGAAAAATCACCTAAAGTAAATACATCAACCTCTTCAATATATTCAA
ACCCAAACTTCAACAACCACTCTTCAGTTAGTGGGATTGGTTTTATTAAC
CCTAAAGGGACTTCATACAATGTTTCTCTTGATTTATCTGACAATAAATG
ACACTGAACCCTATACTGGTCAATACCATCAATTATTTCAGTTCTTTGTT
CATTGTTAACATAATTTCCTATTCTTAATTCTTTTGCTTTCATAATTTCA
TAAATGTTAAATAAGATTCCACTTTTCTATAACTCATGTCTATTTCTGTT
AGTATTCCAACTTCGGGATTGTAGTATAGGTCATTTTGTTTTATAATAAA
ATGACCGTTTTTACCGTTCCAATTAGGGGAGCTTAATAGTATTATTGAGT
TGTTAGGTATGTGCTCTAAGGTAATTTTTAATCCATATCTTGTAACTCTA
CTAAGTTCAACGTTTTTCATAGTTGGTTCAAGATATGGCATCAAATCATT
TTCTAAACTTGTTCCTGAAAAGTTATTTAACTCATCGCAAATAGCTCCTA
GTGATTTTCCTGTTATCATTGCTAAACATGCCTGACCACATAGTTTTGTG
TCATAGCCTTGTGATACGAATTTCATATTAAAATAAAGGTTTAAATTTCA
TATTGCCACACCTTTCACACTCATACATCTTAATATTTTTAAGAGACCTG
TTTTGATATTCAAGTGGTTTTTTAGGGTATTTGTGTATCATTACTCTACA
CATCCAATGTTTTTCCATATTATAGTTTTTAAGGTATTACAATATACAAA
ATATTTTTTATATAAACCTATCTGGAAAATAATCTCTGCACAATAAAGCT
AATAAAGCTAAAGAATCTACAGAGTCATCTTTCTTAAAAGAACCGTCCTT
TAAGTATCTATAAAGTAGTTTCATTGCTTTGTCATAGTTAGACCCTTCTT
CGTAGTCTCTTCTAAATACAAAGTGATTTCTAATGAATTGTGCTTGGTTT
ATTATTCTGCTGTGCTTGTTTGCTGTTTGTAGTACTGGAATTATATTTGA
GTTACTTACGTTGTTAGATACACCCATTATAAAAGCGTGTCCGTGATTGT
TAGTCTCAATAGCTAAGTGGTTTATATTATGTTCTTTGGTTAGAGAGGTG
GTTTTTGGTATTGTAAATTCCATGTTCTCCTGCGTGAATAACCAATCAGT
TATGTAAATCTTATCTGAATACAAATATCCAATAGGAAAGGACAAATAAT
CTATCCCTTTGTCTGCTACATCAACAGCTCCCAAAACACTTTCCTTAGCA
CTTAAATCTAACTCGTCTAATGTGAAATAGTTTAACTCGTCTCTATTAAA
TACAACACCTTTAGAAGGCTGTGGATTTTGCATATACTGAGTCTCAAACA
CATGAGCTGTCTTAGGTGAGGTTTTTAGTTCGTGTATATCGTCTAGGTTA
TGCTTCCAACCCCATAAAGGCACACCATCCTTTACAACTGGCATTACTAA
AAACTTAACCTTTTCGTTGTCCGTTCCGTAATGTTCTTTTAATTGCTCTG
TTAAATCACTTAACCCAGCTCTTTGTTGAATGTTTATAATTGGAGTATCT
TTGGAGTTCCTCCTGGATAGTATCGTATTAAAAAATACCCTAGATACTTT
TTCGTTGTTAGCGTTCTCTATCTCAGAATCGTCTGTTTTGTTAGCGTCAT
CAATAACGATACTTCCCTCAAAGTCTCTAACGTAATCGTCTAAGTCCTCG
TTAATCTTCATTTGCCCAGCACCAAACCCCGTAATTTGTCCGAATATGGT
AGCGGTTTTTAATCCTCCTCCTTGCTCGGTTCTCCAAAGGTTTTTAGCGT
TTTGGTCTTTCTTTAACTCAACCCCATACATTATTTTAAAGTATGGATGC
ATTACAATATCCCTTATAGATACAGATGTTTGTGATCTAAGCTCGTCAGA
GGCTGTTATGTATAAGTAATTTGCTGAAGGGTTCATTCCTATTCCTCTAG
CTATAAAGTTAACTGCTGCTAATTCAGTCTTTGAAAAACGAGGTGGTATA
TTGATGTTTAGTATCTCTAAATTGTAAGAGTCTAATTCATGTAAGTAGTT
AGCTATTGTTTGGTGGTGGTGGTTTACAATAAACTTAGTTCCTTTTAGCT
CCTTGTAAAAGAACCTAGTAAAGAACAATAAATCCTTATCGCATTTAGCT
CTTATTATTGCTAGCTCTTGTCTTGTTTTTTGCACTATTCGTAATTTGTT
CTCGAAACTCTTTGCATTATTCGTAATTAAAGAATCCATAATACCCAATC
AAATAATGTATCTCTATTATATCATACATTAATACTCATTGTCTAGTTTT
TCCTTAGCTTGTTTAATCTCTTCTTCTGACAAAGGTAGTTCAATGTTAAT
ATTCTTAACCTCCGTCTTGTCTCCGTACTTTTTAGGATTAAGTTTAGATA
AGTACCATTTACGAGCATCTATCTGCAATCTCCTATGCCCTAACATATCC
CCTTTAGTAGTTTCAATAACACCATCCTTCTCTTTTTCAGTGTAGCCTAT
TTCTGGATTATCAGCAATTTCAATTATCTCTTCAAACAAGTGTTCAGCCC
TATATTCAGTCGCGCGCGCGTACTGTTTTACCATATCTTTATCATTATCT
AACCACTTAAAAAATGTTCTGCTACTAGGCATTTCTTTTCCCAATAGAAT
AGTTCTTACAGCCTCTCCTTTCTCTATTCGTTCTATAATAGAGTTAAATA
CTTCTTTTATTTGTTCTTCTGTGTAGTTCATTGTTTTATTATAGTAGTGT
GTATGTTTCCGTTCTTAGGCATTGTTATTTATTTATGAAATATGCTTTGA
GACTTCGTTCGTTTTTTCTTTTCAATAAGATTACCATTGTTATCTATTGG
AAAACTTGCAAACAATTCTCCATTTGGTGAAGAATACAGTCCTTGAAATA
CAAGAATTTCAAAACCATGTTCTCCTAAAACTCCTTTTCCTTTAAATATT
GCCATAACTTCATTTTAATTGTTTTTGTATTGTAGAGGTTAATCCAATGA
TTTTTTTAATCTTTATCTGGTTGAAATTCAATATTTACTATCTGTCCATT
TTTATAATGGAATATTCTAGTTCCTGGTCCATTTTCATCTCCAAATCCAT
AGTCTTATATAAATCCTGTAAAACATTCTTTACACTTTCCTGTTAGTTCC
ATTATTACAAATATAGTTAATTATTTTTGTTTACTTGCTTTTCGTTGCTG
ATGCCATTTTATCCTCCAATCTTCAAATTCTTTGTTTAAAAATTCTCTTG
CTGATTCCATATTCTACAGATTTAAAATGTTATCTAGTTGTTTCAATTGG
TCTAAGGTCACAACCTTTCCAATCACTTCATCGATTGTAATATCAACCGT
CTTTAACTTGTCCGTTTCAGTTTCATAAGTAAACTCTACTTAGATAATTC
CCTTTTGAAATCTGTTCGTAGAATATTGATTGTGATTGTATCTTTTCACT
AAATCAAACCCTAACATTTCTATGCTGTTTTCAGTCATGGTAATTACAGT
TTTACTGATTATCAAATTCATCTGCCTTTTCTCGAATTTCTTTTACGATC
TCGGAATCATCTTCACTATCTTCAACTAACATTGAGCAGAACTCTTGAAT
GTCATATTCTTGTTTGTCAGAAATCATACGCCTAAGGCTATCGAGTGTAT
AGTTTGACTTACTCATACTAATTGTACATTCACTCATAAACACAGAAACT
CGTTTTTCCATATTTATAGCATCAAGAGATTCTTTATAGCATTGCTCTAA
TAATTCTTCTCTTGTCATTTTTTCAAATTCTTCTACCAAATCTGGTCGCT
GTTTTTTTAATTTTTCTACTGATTCTATCATTTTTATAAATTTTACGTTA
ATTACTGTTTTAGTGAAGGTAGGGGGATTCGAACCTACGTGCTTGCCTAC
TACCTTCTTGTTGTTTTAATTACTGTTTTTGGTTATCTTCTTGTTCATCT
ACTAACTCAGATATTTTATACCAATAAATCAATAATGATATTCCAAATGC
CGTGAAGCATATCATTGCTACGTTAGGATCTACTTTATTTAAAAATTCTA
CCATATTTTAAATTTTAAGGTTACTACTGATTTTTTATATACCTAATAAC
TAACTCCTCTATGCTTTCATGCTTTTTAGAATCACCCTTTAAATACCACT
CTAAAAAATCAACTAAGCCGTCTTTGTTAAGGGTTTGGTTATTTTTAAAC
ATTCCTTGTCCGTTACAGGTTATACAACATTCCTTTTCCTCTATGTGATC
TCCGTCAACATATCCAGTTCCACTGCATGAAGGACATCCATCTACAGGGT
AACCCATTGCAGCACATTCCTGTGGATTTTCACTCCAAAGTTTAATTCCT
GTACTTGATTCTATTAACGCAAAATGACTTAAAGCGCCATTATCTGAATA
AACTTCTATGATTGTTGGTTTTTCCATTATCTACTGTTTTAAAATAAAGC
TACTCGCTTTTGGTTCTTGTAATTGTAAACTCTTTCTATTAAGTAGAGAT
ATTCCTTAGCATTAGATTTTTTCTCCATTAAGTTAGGAGCACTCTTAATT
TTACCTTTTAATACCTCAAAATCACATTTCCCTTCTGTTATCAGTTTCTC
TGTTGCTCCTAGCAACCCTCTGTCATTCCAAAACTTATATCTACCAAATA
CCTCTAAAGCTTTGTTTGCTATATTCTTGGCCCACTCCAAATAATGAACT
TCAAATTTTCCATCTCTAAAACTTTCCATTGTATTTCCCCTACCTCCTTC
AGCAATAGCTTTAGCCATAAGCATGGAAATTGACGTGGAGTAATTGATTT
TAAATTCATCAATAAAATCTGCCAACACTCTGTAATTCTGATTCCCTAAT
TCTATATAGCATTTTAAAAAGTCAGAATTTTTCCACTTATCACTTCTACT
ATTAATAGAAGCAATTCTGGCCAAGTCTAATTTACCACACTCAACAAAGT
AAATTGGATTCTTTGTTTGTACTTGAAAAAAATATGGCATCGCTGTACCT
CTATTTGATTGGGAATTCATTTCTTTTGAAATCTCCATTAACTTTTCATA
CATCTCATCCGAGACCTCTATTGTCTTCATATTCTTTTTATTACACTAAT
TATTAAATTTGATTTCTTCTTCAAAAATGTTGTCAGCTTCAAATTTGCTT
TCAACAAACTTTATTTTATAAACTCCGTTCGATTCATCTGAACCAACTTT
GATTTCTTTACCTGTTTCATCTGGAAACTCTTCTCCTATATATGTTCCTT
TTCCCCAATATTCCATTATCTACAATTAATTAGTTACAGTCTCGCCAAGT
CTCTCTCGGCAAGTATTAAAATGTTTTAATGTCTTTTCTATCATAATGTA
ATTTCTATTTAAGTTTTTAGCAGCTAATCCATACGTCCCACTTCCTGCTG
CGTTGTCTAAAATCAAATCACCTTCATTTGAGTAAGTTTTTACGAAATAC
TCTCCTAGTGAATATGGCTTTTGAGTTGGATGTAAACTTGATTTTTGTTT
ATCCTTTGCAAACTTTAATACGCTCCTTGGGAATCTTTCAGTACTGGAGT
AAGGTGTTGTTGATTGTTTACCATAAACAAGGCTGTTGGAATCATTTGAT
TTACTCGCTGTTGCTGTTGAAACCGACTTTAATTTATGCCCTTTAGTCAT
TTGAGGATTATATGTTGGTCTTTTCTTGTAAAACACAAGTACATTCTCAT
GAGCTTTCATTGGCATGTAATGAGCATTCAAATGTCCTGTTGCTGCTGTT
TTCTCCCAAATCCATTCGTAACGCAACATCTTCAAATTACTTGCTCCTAA
AACTTTATCAAAAGGAGCTTGAGCATTTAAAACAATAGCTCCAGTAGGCT
TGATTACTCTTTTGTATTGCAACCATAGCTTATTCAAATCAATAACAGAA
TCCCATTTACATTGAGTTGTACCAAAAGGCAAATCACAAAGGATTAAGTC
AACAGAGTTATCCTCAATGTCTTTCATGACCTCGAGACAATCTCCTAGAT
ATGTTTTATTGATTTGTAGCACTATTATTACTGTTTAATCGATTGTTTTA
CTATTTTCTAATTCCCAATCAATACAATCGGGTCTATAATTAATTCCGAA
TAACTGCATGCCTCGTGAATAGAAATATCCAAATCGGTTTTTCTTTCTCT
TGCATCCGCATAGGGTGCATTTGTTGTCTTTCCAAGTGTGATTCATATTC
TAAAGTTTGTTAATTATTTGCTTAAGAATTAAAATATTTTTACATATTTC
TGCTTGAACTAGAGTTGGTACATCTTCAAATTTTTTTCTTCTAGTTTTAA
GAGCTAGTTCTTCTAAATTTTCCAATAACCAACCTTTTATTTCAAAATTA
TTTTCACTCATAACTACAGTTTAAATTGATTTACATTTATTACTTTATTT
CTGAGTAAAACTCTTGCATGATTCTCATCAAATGCAAAAATTTTTATCTC
CATTGTCTTGTCTAAACTTCTAAATATGTATGTATTTAATGGTTTCATAT
TCTACAGTTATTGGAAAAGGTTAGGTTCCTTATCTATACACTTCTGGGCT
TCGTTAATTTCAGCACGAAGTAACTCTACAAACTTTGTGGTGTTACAAAG
TCCAATCTCCATATCGTTGACTTTTACCATGATTGCAAAATCGGGTTGCC
TAGTCAACATTTCGATCATTCCCGTACATTCTCCAATGTGCAAATAAGCT
TCTGACTCTATTGGTTTTGGAGCTGGTATTTGATCTAGTAATTTTTTCAT
TTCTGTGTTCATAATTTTATGTTTTTAAGTAGTCCGTTGACTACAATATT
AATACATTAATAATAACTAATACTTTCAATATTTGAAGCTCTGATTCTTG
TTTATTAAGTATTTTTTTCTGTATCATTTTAACTCTTTTTTAGTTATTTA
TAGTTTGATGTTGTTTTGTGTAATTTATTTGTTTTCTTTCTTTAAAATAC
TTAGCTCTTGTTGCATTGTAAACATTGTTTTTTCTATTGCCTCCATTATC
TTTCTTGTAATCCTAAGCTCCGGATGCTTAACATCTGCTCTAACTTTTGC
TGCTGCTACACTCTCACTCACGTCTCTATTATATATTAACTTATTCCAAT
CATCGTAAGATTCTATATTTACTTTTGTTATAAGATAGTTATAAAAAGAT
AAATCCCTGTTTAGAAGTACTAATTTATCTATTGACAACCATTCTCCGCT
TTTGTGAGTAGTTATTATTTTATCAATCTCTATCAATACTTCTTCTAGTT
TCATTGATTATAAATATTTTTTTTCATCGTCTATTAACTTTAAAAAATCC
TCTAGTCTTGGAGTAATCATTTCTATTTCTTTTAAATAATCCTCTCTTTT
TAATCTATGTATAAATAGCTTCTTATTTTCTGTATAAGTATATCCGTAAC
TTATAAAATCAATCCAATCTAAATCACAAAGCCACATATTACCAAGTAGT
TGCCATTTATAAGACGGATCAAAAGAGTTTCTTTTTATGGTTTTTCTTTG
GGTATAATCTATAACCGACTTTATTTCTATTCCTCCACCAAAAGAACCAA
TAAGTCCATCAGGAGAACCCCCTACATTATATTTTTCGTGTTGACAGAAT
CCACCATTTTCAACAACATAGAATGTTTTTTCCTCATAGCTTGATTTAGC
TACTGGCTCCCAGGTATGACCATTTTCCATGTGTTTATTAGTGTAATAAT
CCTCCTCTTCTCTTTGTCCTGTTATTTGCTCTTTAGCTAATCTAAACGCA
TATTTAATAGCTGGTTCTCCGAAAGATTTTCCATAGTTAGCCATAAAAAC
ACCAAACTTAGAAGTAGTAGGTTTACCTAACCTAAGATTAAACCATTCTT
CACTGTTTTGAATAACATCGTGAAATATCATTCTTTAATTAATTTAAGAT
TAAATTCAGATATATCATATACCTTTAAAACCCCTTTCTCCTTGCCGTCT
ATAATTGCTTTTTTAGCCTCCTCCCATCTTGGATGATTAGGTGTTAGTTC
AGGTTTTTTTATAATTGGTTGAGTTGGTCTTATTTTTACACCCCCTACTA
TTTGTCCTTTCATCTTTACAGAACTATCAATATATAACTCTACTAAAACA
TTATTCCAGTCCTCTACTATTGGACTTTTATCTTTATGAAAACTTTTCAT
AATTTTAGAGTTTGTGGCATTTAAAACCATTGGTTTTATTTTATCTACAA
AATATGCTATATTAGCACTTATTCTTTTTCCAGCTACAACTACTCCAGAG
TTTTTATTATTTTCAATAATATTATACTGTACAACTTTTTCTATTGTAAA
AACAAGTTTCCTTCCTTGCTCTAACATTTCTTCTAAATCAGCAACACCTA
AGTGATCGCTTTTAAATACTTTTCTGTAGTGATTTCTATTTGTTTCCATA
TTATAGTTTTTAGTTTATTTATTTTTTCCAATAAGGTCGTGCCACCCTTT
ATTCCCTATTTCAATGAGTAATTCGTTAAAAGAGTTGGCATGTATTGTTT
CTATATCGTTTCTAGGGTATTGATTGAAAGGTAAAGAGTCAAATTCATAC
AAAGTGCAAATGTGTTTCTCTTGATCTGCTGTTATGTCTAGTCCGTGATT
CATATATTACTTTTTAATTCGTTCATATTGGTCATCTAAAAAATCTTTTG
TTTTCATTCCAACAAATTTGTTATCTGGTATTGTTCTCCATCCAAAGGGA
GTTTTTTTATAACTGAATGAACCACTTTTTGCCCATTTAATAGTCATTAC
TCCGTTTTCTAATGACCTTGATAATATTTTATCCGTTATTGCCATAATTA
CAGGTTTAATGTATTAATCTTTCTTGATGTTGTCTATCGTTCCAATCAAA
ACCCATTAACCTTTCTTGTTTTTCGGTTTGTAATAGCTTATAACAGTAGT
CTATTATCTTATTCCAATAACCGTTACTTATAGATATGTTTCTGTCTTTT
TTAATATCATAAACCTCTATCTCGTGTTTATCTTCTTCAAAATCACACGT
AATATCTATCTCGTATTTATTAGTAGTAGTTGATAAGTAAACTATCTCAC
CTTTAAATGATGGTGGTATTGATTCTATTATTTTAATGATGTTTTTCATA
TTAAAGTATTTTTTCAGAAAGTTTCATGTTTTTTTTCGGGTCAAATTTTT
CGCCACACATTGGGCATTTACACCTTAATATAATTTCGCCACTTGAAATT
CTTCTAAGTTTTGCTTTCATTTCTGAATCATCTGTACAATTATAAAGAAG
TGTAATCTCTTCTTTTAACGCTGATATAATTTCTTCATTACTCATATTAT
AGTTTTTATTATACACCAAATATATGTAATATTATTTATATATACAAATA
ATTAAGGTAGTTTATTCATCTTGTCTTTTATATATTGTGCTAATTCGTAT
CGTTCGTTAACAATAGAGTCGTTTAAATGAAAATCTAAAAACCTATGTGG
CGTCTTATCAATTATCTCTTTGTACTTATCAAGTTTACTTAAATATTCAT
CATGTGTATCTCTAGGTATATTATCAATACAGTGAAATATTCTATCTACA
ATCCAATTCTCATTCATTTTTTATCAGGTTTAACTTCTTCGTACTCTACT
TCTATTTCGTTTATGTCTATCATATTTTACCAGTATTTTACTTTGTTTAT
CTTTTGTAGTTCATTGACCTTTTTGCGATAAGTGTCAGATATATTTTTAT
AAAACAGATAACTCGTTTTAACTATTGACCTAGATAAGTTTTCTATTTCT
ACAACCTTATTTTCTCCTATTTCGTATGATAGATTCACTCTAAACTCTGC
CTGTTTTCCATTGTGCTTGGTATCACCGTTGCAAGTTTTGCACTGGGGTC
TACAATTATTTTCATGGTATCTAGTTGCTTTATGTTCTCGCTTCATATAA
TGCCCGTTATCAACTTCTTTTATATCTTTTATAGTTCCGCAAGTATAACA
AGTACATGACCCATCTTTACTATATTTTAATCTTATGTATCTACTAAAGT
AAGTATCTGCTAATTTCATAGCGCCAGGAACATTTAAAGACCTCTTTAGT
TCTCTTTTCCTTTTATCAGTTACTTTCTTAACCTTTTTACTAAAAGTCTT
TTGATTATAAACCTTTCCTCTTTCATCTGTTTGCATCCAATCATAAAAAC
ACGAGGCACAAAGACCTAACTTCCTGTAATTACTTTCCTTTCCGCATGAT
TCGTAACCTCTTGTTTTGCTATTTGTTGGTTTGCATTTCATTCTTTATTT
ATTTTAATCAGAACTAATAGTAGTATAAAAAAGTAGCAGAAACATAAACC
CAAAATGCCTTGTTATCAAGATACCTATAAGAATACTAAGTATAATACTT
ATGTTTTTTAATTGAATCCATTTCATGTGTTCTGGTGTAATATTCATAAT
TCTATCTTATTAATTCATAAATAGTTGAATATATTTGTTTTTGAGCCTCT
ATACAAGTATCAAAATACTTTTGCCCTTTCTTAAATAACTCTTTTTGGAA
ATATACATCTCCTTTAACTCCTTTTTCTGTTCTGTTTAATTTAACTTTAT
ATCCCCTTCCCTCGCAAAAGTTAGTCATAAATATAAAGTTTGGTAAAAAT
TGTGTCATATTAAAATAGTTTTATATTTTTTTTAAATGTTTTATATCTAT
TCTCTTGAAGATTAAAATATTCTAAATCAATTTCACTTCCTATAAATTCA
GATACATAATCATCAAAAGCAATTCTATCACTTCCAGAACCATTATGTCC
GCAATAAACTTTTTTACCTTTTAAGTCAAAATCTAATGCTAGTTTCTTAT
ACAACAATGTCGGTTTATGGCAAGGATGTATTCTTTTCTCATTTAGTTTT
TTATTTCCCTGTTGTGTCATTGGGTTTTTTAAATCTGCAGCTTGGCACAT
TCCAGCCCATAATAAATCTATTTCGTGAGTGTGGTTTATACTCGAGCAAT
AAGCCATTTCATAATCTTTAAAACTCATTCCTTTTGCTACACCTTTATTC
CATTTAATTCTGCCTTTACCTAAATCATTCCAATCAACATATTCAACACC
AAAAATTATTTGATTTTTAGATATTCTACGCATTTCATCAAAATAATCTT
GTTTAGGAGCTTCATTATCCCAATCTTTTTTGGTGTAAGCCTTTTTATTA
GTATTACCATTTAGTTTATTACCGTTTTTTTGTTTAACAGTCGTTTTGGT
TTCTTTCAAATAAGCCATTTTTCCAACACCAATTCCATAAGGAACATCAT
CTACAACCCAATCAAAATATTTGTTAGGTATCTTTTTAGTTGTTATTCTC
CAATCTTCATTATAAACAATACTTATCATATTAAAATGGTATTTCATCTT
TAAACGCTTCTTGTGGGGTAATCTTTGGCAGTTGTTTTTCCTCTTCAAAA
AAGCTATTATCTTCTAATTTAAAAGGATTGTATTTCCGTACTAATTTAGC
TATTATGTTTTCTTCTCGCATTGATTGGTCTTGATAGCTTATATCTATTT
TTGTAGGACTCCAATGTAATACTACTGGGTTTTCGTTATCTGTTTCACCT
CCTCCAGTATGTTTGTTTCTTACATTCTCAACTATTATTTGGTTTTCGCT
TGATCCGCTTTCTCTGTCAATGACCCAAGTAAAAGACGCTTTATTTAAAA
ACCACCCTCCCTCACCTTGATAACTTGTTACTCTACCTTGCTGTCTTTGA
GCCGACATAACTGGGTGTTGACTAATATGTACAGAACAAAACTTTTTAGT
AAAGTTAAGAATATTTATCGCAGCTACCGAACCATCTGAAAATCCATTAC
CTGTATCTTGCCATCCGTTTTTAAAAGAGTTAATAGGGTCTAAAACAACT
GCATGAACATTTTTCCCACTTTCAATTATCTTTTGCGTAACGTCTAATGC
TGTTTTTATGTCGTCTACATCAATAAATATAAAATGTTCGTCTATCCAGT
CACTAACTTTATTATAAAGGCTTAAATCCTTTTTTTTAACATCAGAGGCA
AATTCACATAACGCGTAATTCATGTAGTTAAGTTTTGCACTCCATTCGCT
ATTCTCTTTAAAAGCTACAACCCAAATTAAACCATTTACAATACTTTGTG
GTATTTGTAAAGCTTGATTAACTGTTGTTTTTCCCCTACCTTTTTTCCCT
GTTAGAACATAAAACTCGTTATTCTTACAAACGAAATGATTATCTAAAGC
CTCAACACCAATCTTATACCCTTTCGGTATCTTACCACTTAAAAATTCTT
CTACATCGTTGTTAACCTTATCAGAAGATACAATATAATCTTTATAATTG
AATTCTTTTTCAACTTCTGAATTGTTATTTAGTTCTATCCTTTCCATTGA
GAATGTTTAAGTATTACTTCGTTAACTTGTTCTATTATGTTATTAGATAC
GTAATCTTCGTTGTAAGGCGTTATTTTTATTTTTTGGATGTCTTGTACCT
CTTTTGCATTTAAAACGTCTCTATCAACCTTAATTTGATTAATAAGGGTA
TAAAACTCACTTATACAATCGTCTAAACTTCTAAAAAGTATTTTATTTAG
TTCTTTTTTCGGCTCTTGGTTGAAAACATCTGAATTGTAATGTATTAAAA
ACTGACCGTAAACATGGATATATAATTTAGCAAACAACTCTTGATTTATT
ATTTGGCTAGATTGCTTTTCTTTAACGTAATCAACAATAGTATTATAAGC
TTCAATATCATTCTCATTCGCCTTTAAACGACCTTGATTGATATTCCATC
CAAATCTTTGTACTGCTTTTTCTATGCTGAATTTCATTAAACGTATCTTA
TTGGTTTTTGTTTAGGTATTACTTTTATTATTTCTTGTAAATTAAGCCAG
TTCGTAAAATGTTCTTTAAATTCTTTTATGTTTTCCTTCTGTTCTCCTGT
TTGTATTAACTTTCCTTCAAAAGTGTTTAAGTATTTTTTTATAGTATCTT
GATTCGTTCTAGTTTGCATTGATTGAACTTCCATCCATTGAGCGTCTTTT
AAGCAAGAATTTAAAAATGGTTTATTATTAATAATAGTTACTTCTTCTTC
TTCTTTCTCTTCTACTTGTTGGGTAGGGGTTAAATTACCCCCATCGGTAG
GGGGGGATGCAAGGGGTTTATCGGTTGGTTTTCCCTCTTTAATATAAGCC
TCCCCATTCAGTCTTGTTTTTGTTTTATCTTCATAACCCTTAACTTGACT
GTCTATACTGTTAACTTGACTTATCCATGCAAATTTAGCCATTCCTTTTA
AGTCTTTGGGCTTCAACCCTAAGAACTGTCTATCTAAAAGAGCTTGTATA
AAAGAAAGCTTATCCTCGTTGTTTAGTTCATTATAAACATCGTAATAGCT
TCTAAAAAAGTTAAATCCCTTGCGTTTTGTTAATTTCATGTTTCACGTTT
TTATTCACGTTGTAAAAAAAGAATGTGCAGGAACGTGAACCTCTTTGAAT
TCAACCGCTAAGTTGAAACACATTCCAAATATACAAAATTATTTACAAAT
ATCTTTAGTTTCTTTAATTAAATCAATTAGATTATAAAGATTATCTAAAC
TTAATGTAATATAAGTATAGTTTTTAGTGTTTATTTCTACACACTCATCA
TTATTAAAAGTACAACTTAAAACGTCTATTTCTGCGTCTAATATTTTAGA
TGAAAATATACCTTCTTTATATCTTAATTCTCCTGATGATGGTAAAAACA
TTTTTTCTATAATATCCATTATTAACTTTTTTAATTACTCATAAAGTTTA
AATATTTCTTTTAGTTTTTCTTTATCAATAGCTTTGTAGGTCGTGTATTT
TCTTGACTTATTATGCTTGGTTGTAAAGGATTGTTTCCCACGTTCTACTA
ATGTTCCATGTTCAGCTTCAATTTCTCCTAATCGGGTTTGAAACTTATAA
AACATAGAATCATTAATTACGTCTTTTAAAGAGAACTTATCCCATTTTAT
TAGGTAATAGATAGCTTCTTGCCATTGGTTATTTACTTTCATATTTATAG
TTATTTAATATATCCTTCTCTTTTATAGAAACTAATTAAATTAATAGCAG
CTTTAAAATCTTTTGCTATTAATGATATTTTTTTAGCCTCCTCTTTGTTT
GGTACATTCAAAGCAACCCACTCTTGGTCTTCAATATCTTTTAGATATTC
TGTTAGTACTTTTACAGGAGTCATGCTAAAATGGCAAATCATCTGGTTCA
TCATTAGATAAATCTGGTGCTGGTGCAAATTGATCTAAAGGAGGTAATTC
TTGAGCTGGAGCAGCTTGAGATAAACTCTCTATTCTCCATCCTTGGATAG
AGTTAAAGTACTTTGCTTCTCCTTGAGGATTAATCCATTCTCTACCGTTT
AGATTGTAATTTACTTTAATATCATCACCGACACTGTAAGAGTCCAATAA
TTCGCACTTATCTTTTATAAGTTCTATTATTATCTTTTGAGGATATTGTG
AATCCGTTTCTATTACAAATTCTCTTTTCTTAAAACCATTAGATCCGTAT
TCTTTAGTTTCGTTTTTAATTATTAATTTACCTTGTACTTCGCTCATTGT
TTTTAATTTATGTTATTATAATAGCTATTACCAATCCGATAAATAAAACC
ATCTCAACTAAGTTTGTAAAAGACTTAGCTTTTCTGTAATAGCTGTTAAT
GTGTTCTTTTTGTTTCATTGATTTCTAATATATTTTTACGTATGGTCTAT
ATCCAATTGTTATAAAACATTTGGGTAATTACCTATTTGCCAAGTCCATT
TCTTTTTCAAAAATGCGTCATTGGTTTCCTTCACACTTTTCAAAGTTCCA
TAATCTCTTATTTTACTTTTAAGTATGTTTTCATTCCAAGGCATTCCAAC
ATTTATTTGGAATATCCATATTTGCATTTCTTTAAAGTTTCCACCTCTTG
TACTCCACCAATAAGAAAACCAATTACTACGCACTTTTATATTAATGTAA
AAGACCCAAGGCAAACGTTTTATAACACTGTATAAATACAATGCTTTACT
GTATTGCTTGCCGTCTAATCCGTTTAAATGAAATTCTGTGTTTTTGTCCA
TATTATTTATTTTTATAATTCGCACTGTTTTTATACTTATCCGTTACTTA
ACTTTTATAAGTTCATCTAAAGAGCAACCAGTCATTTCTACAACCTTGTT
TATTACTTGTAATATATTAGCAGCGTTCTTTTGATTGTTTAAGAACGTTC
CGTAAGACACTCCAGTCTCTTTAGACATTCTGTATACTGATACACCGTAT
TTCTTAGAAACTCCCTTAAAATCAATGTATGTTGTTTTTTTTGTCATGTT
ATAGTTTGTTTATTTCTTGTTTAACCTCTTCCCAATATGAGTATACATAT
CCATAATGTGAGTTATGCTTTTCTAAATCATAAAGAATTTCATCAACACA
CATTAAAGCGTGTTCGATTGTTCCGAATTTATCTACTAGATGTCGAGCCT
TTTGTTTAGCGTTCATTGTTTATCGTTTTTATCTATTACTTCAACTCTAT
AATTACCTGTGTCCTTATTCAATTTAAAATAAGTCTCTATTCCTGTGGGT
AATATTACATTATTTGGTTTGTTGTAAGTTCTTTTCATACTGTTTTGATA
TTTCATTTTGAAATTCTATTATATACATTAACTTACGAGTTTCTGTTTTA
CTTTCGTTTAATTTACCTAATAGCCATTTTGGACTGTATTTTTCTGCTGT
CATTGTTTAAGTTTTAAAACTCAACGATTAAATCCCCCAATAAAACCGAT
GAGTAAGGAGAATAACTAATTAATTGTTATTGTATTTTGATATGTTTGCT
AATATTAACAAAGACCAAAATTCTAAATCAAACTTGTCTGTTAAGAACGT
CCCTATAAGACACACTATAGCAAGTATGAAATATATGTTAGATGTCTTTT
TAAGAAATGATAGTATTTTTTTCATATCATAGTTTTAGTTAAGCAAACCT
ATAACATTATTTTTATATATACAAATAATTAATGTAGTTTATTTGTTATA
GTGTGATATTAGATCATAAAAAAGAGTCAACAAGCGTTGACTCTTAAACT
TATGAAAATCCTCAATTTCCAAAATATGAAAGCACTAATATAGTAATTAT
TTTTTAATATTATTACATTCAGATAATTCTTTTTCTAAATGTTGTATTTT
ATGCTCGTAGTTTAGCTCTTTTGTAGCGTGTTTTAACCTGCGTTTATTAG
CCTCTGTACTGTATTGTATTTGTTCTTCGTTATCGCTTACCCTTTGTATT
GTTAAAGATACCGTATTAGTACCTATAACGATTGCAAACATCATAGGGAC
AAACGCTTTTAAGCGCATACTGAACATTTTTTCATCTGTTGGGGTGTTTT
CCATTATTTATTCTTACGCATTTTTTGGATTTTCTCTAAAGACCTTCCGC
CAAAATAAGCACCATATACCAACAATAGTAAACTAGATAACAACCCTATC
CAATCTTCTTTTACGTTAAAGCCGTCTGTTGCGCTGTCTACTGTTATGTA
GACTGACATAACTAAGGTTAAAAATATAATTATAAGAGGTCTAACGTTTT
TAGAAAGCCAACTATCCGACTGCATATCGCTTTGCCATCTTTTAGTAACT
TCTTGCATTTCTGAAATGTCTTGCTCTAGCTCCTTAAATAAAATTTCTTT
ATCTAATTGAGTAAGTTCTTTTTCGTTATTGATAAGTCCTGTTAATTTAG
CAACGTCCGTAAGACCTGTGGCGTCTGTTATAGCGCCTATTAAATTAGGA
CTAACAGCTTTTCCTATGGTTCCAATACCTTTTAGTAATCTTCCAAAAAA
GGTTTTCTTTTTTTTAGGTGTATCGCTCATTGTTTAGTATATTTGTTTTT
AACGATAGGATTTATTCCTTGACGCTTTACGTTCATGCCCTCTTAATTGA
GGGTTTTTTTATTGTATTATAACTTTAATTTGTTTCTCGTTTCTTAATAA
TCTATGAAATGTCTCCATAGTATCGCCGCTATTTGTAACGTCTAATTGAA
AATCTCTTCCTATGTTCTCTGCGGTGTCTCCTAAAGCGATACAGCCGTTT
AATTGATTCCAGTAGTTACTAGCATGAAATTTGCATTCGGATCGGTTAGG
AACGTTCTTTAGCTCCCATAGTTCTTTTTTGAATCTAGGCGAGTATTCTA
ATAGACAATCATACGCGCCCTCTGGTACGCTTGAAACGTTCGGCTTGTTA
TCTAACCATCCACGCTCTAAACTAATAGACGTAAATACTGGATTTAGGTC
GCTGTCTAATAAAGTCATCGTTCCTAAAGTTTGACTTTCATCGCTCCAGT
ATCTTTGTATTATTGCTGTGTACATTATTTGTCTTTTTTATTATTACGTT
TTATCATTTCGTGTGTCTCTTCATGGTGTCGTAAAACCTCATCAGCTTTT
TCTAATTTGTTTATCCTCTTTTTTCTCTCCTTTAACTCTTGCTCTTTTAA
TTCGTTCTCCAATCTTTCGTGCTTTCTTTTAGCTATTAAAGACAGTATTC
TAAAGGGTAATTGTATTACAATGTACAAAAAACCAACTAAAGCAAACCAC
ATCTTAAAATCAGAGCTTATATCTCCTAGTATTTCCAGGTCGGTTATAGC
TATTAAATCTATAATTGTTAATCCCCAAATACCTAAAGAGAATTTCTCTA
GATAAAACCACACAATCCTTATCGACGCCAAATCTTATTTTTTAACTTAT
TTATATTATAGTTTATGTAGTTTCTTAACTTTATAAAATATACCTTTATT
AATTCTTTTAATTCCTCTCTGTATTCATATCCCTGTATTACTGAAAATAT
CATCATAGCTAGACCAACCTTAACAATACCGAAATACATTTTTTTGCCGC
TTCCTGGAAATATATTTCTGAAGTAACCGTATCAGATATATATAAATCGT
TTCCTATTATTTCGTACTTCTTTGCCATAATTTATATTTTTAATTGTTTA
ATATCATAAACATAATAATTGGAATAGCTGAATAAACAAAGTCTAAAAAC
TCTGGATTTCCTTTTTTCATTAATTTATCATGTATGATTTCTTTTGCCAC
GACTAATCCTAAAGAGATTAACCCTCCATAAAAACCAAAGAATAACACTA
AAGGAAAACCAAACAGTATTCCTAACAGTATATGGTCTTTCTTATCTTTA
GGTATTTTATATATAATTTTTTCTATTATTCCCATAATTTGTTTTTTAAG
CGTAAATCCAATTTGTACCGTCATAGAAAACAGAAACTTTATCAAATCCT
AATTCAGTTGCCGTTCATCTATAACTTATACTAGACGACATTAAATCGCC
TCTTATATGTTTTAATTTTTATCCTCACTACCAAGTAGCTAGAGCTGATC
TAACCCAAGTGTTTGTCGCTATACAAACATATATGAATCCAGATGTTATT
CTAATTTCTCCAGTTGTTCCCGTATCTGTTGCAGAAGATGGAGCCGTATT
TAAGGCTGATAGTTTGTATTGCGTTGACTGAGTAAGTCCATTTATATCTA
ATTTCGCTCCAGAATCGGCAACTTTACCAACTCCAACATTACCATTAAGG
TCAACCCTAACTCTTTCGCTTCCGTTAACAATTAATAATAAATTGGCGGA
TGTGCCCGCTTCTAATCTTAGATTTGAATCTGCAACAATTTGAGAAGTGG
AAGAATTAAATTCAGATAAATCTATAGTTGTATTTGCTCCATTAAATATT
ATATCTTTATTAAAAAGTATTCTATCTGACCTAAGATCAACTAAATCTAA
AGAGTTAGTGTCATCCCTTATATAGTAACTAGTACCATTAGTATAATTAA
TCCAATTATTTGTTGCACCCTTTAAAGAAACTCCATTAACTCCATTAACT
ATTACATTTTTATCTATTGTAAAATTCCCAAAAGTTTCTAAATCTAGATT
AGATTTAATCAGTAAACCAGTAGCAGTAGAATTCAAATTGATTCTAAAAT
CACCAGCGTTATTTTGGAATAATTCAGCTCCATTTCCACCATTATATAAA
GAACTACCAAACTTAATACTAGATTGACCAGAACCTCCTAAAAATAGATT
TCTAAAATTCGTATCAGAATTAAATGTACCTGCATAAGAAGTCGTTATTC
CTGTTCCAACAACTCCTCCAGAAACATTTATACCTGCTGAACTTACATTT
ACTACATCAGCTGCTTTGGCTTTTAAAATTAAATTATCTATAGTATGATC
ATAAACTACTCCACCTAAACCAAAACTATTTGTATTAGAAAAATAAAGAT
TTGAAAATCCAGTCTCTCCAGCTAAAATTTCAACTTGCGCATTATCTGTT
GATATTCCACTATTTCGTATAAACAGTTGAGAATCAATATCTCTAGCAGC
ACCGCCACTACCCGTTATAAGTACATCAGAATTCAAATTTATTTCTTGAG
AGTCATCATCAATAGTTATTTTAGTTCCATTTCCCGAGTCGTCATAGTCC
CCTAAGATTAAAATTAAGTCGCCCCCAGATCTTGTCCCTGTGAATGTTGA
CCACTCAACCGTATCACTTGAATTATCTATTTTGGCCCAACCGGCATCTG
TTTTAATTGCCCAATCGTTAACTTCCCAGTCTGTAATTCCTCCTAAGTCT
GTATTACCAGCCACGCTAACAATCCAATAGTAACCAGATTCAGTAGTGCT
TGTAATATCGGGAGTGTTCGTGTCAGCATTCCAGTTACCTTGTGCCACTA
ACCCTCTTTCTATTGTAGAAAAAAGATTTTGCACCCATTCTCTAGATACC
AATATCTTTCCTGAGCCAAAACCGTCTATAATTGCATTAGTTAAGTTATT
AGGTAATATATACCCAAAGAAAGCATCAAAGTTAATCGTTCCAGTAGATA
TTGGTGCAGTCATAGAAATAGCCTCTCCCTCAATACCTATGCTTGAACCT
GTTTGAGTTATTCTTAGTTTAGTTCCGTTAACGCTATCATCATAATCACC
TATTTTAACCTCTAAATCACCTACTGTTCTATCACCTGTAACCAAAACCC
AGTCTAAATCATCTTCATCTAATATTGATTTTTGTACACTTTCTAATCTG
TTGTTTGCCTCACTCCATATAAGAAATAAATCTGTGTCCTGGACTTGTAG
GGCAATCGGTAACTGATCCCCTTTTTTACTATTTAATAGTATTGTTAATA
CTTGCTCTATTGCTGTTGCCATAATTTTTTATTCTATATATAATAATCCA
TCCCCTAATCCCTCTATTGCTAAAGGAGTTCCGCTATTTATACTAATGCT
TCCGTCACTAGAAAGACTGTCAAATATATAATTAGCTTTTGTTAATTGCT
GTGTTACTTCGTAAACATTTGTTCCGTTAAAACCTCTTGTTTCTGCTTCA
GTCTCTTTTATAAAACTAATAGAATCCCCAAATACTCTGTCGTTTGCACA
AAGTAATATAAACTTCTGAGCCATTGCTGTTGGTATTACATTTAACCTTA
CTAAATAAAATTCTCTAACAGTAGAATCTATCTGAATTGTGTTTGTATCT
GCTACATAAACATCGTTCGTACTATTTGGCAACCATTCAAAGTTATAAAT
ATATTTGAACCTAGCCTTATTTCTTATACCAAAAGAGTAATTTATTTCGT
TATTTTCTGTATTATACCATTCAAATAGGTGTGTTTTTGGTTGAGACTCC
AAAACTTCTATCCTTTCACTTAAATAACTTGTCGCTGTAAATTCGCTATC
AGTTAAGTCTATTCTTATTTGATAGCATCCGTTTAAAGTAGATAAATCTA
AGCTAAACTGATAAACTTCATAATTTAACTGGTTGTAATAACTTACAACC
CTTCTTACTAATCCTTGTTGTGGAATTGACTCTGGATAAGACGCTACTAA
AGCATCCATTATCGCGGTACTAACGCCATCAATAACGATTATATCCCTAA
CTTTAATCCAACCAGCATTTTGTATATTTAGGTATTCTCCAATATCTATC
CAGTCTGGTAAAGAGTTACCTAAAGAATAAGTACCGTTTGGTAATAATGT
TACTGGGTCATAGGTATTACCGCTACCAAATTGCAAAGCTACATATTGTT
GAGCTTCATAAGTCGCACTTATTACTGTACCATCCCTAACATCTTCTATG
TTTAAGTTTTGTGATTTTTGGTCTACCGCTAAAGCAAACTCATCATTATT
AGAGTCAATATACACCACTTCGTTAACTTCATAACTACTTTTAAACTGTT
GTGTAATTATTCCGTCTGAAATCTGGTATGGTTGTTTATAGTTTAACTCT
GGATTTTGTACATTTTCTTCGTATGATAAAGTGTTTTCAACTGTTTTTAT
GTTTGTTGAAAAATCTTCACATATCTTAAATCTAAACGATCCAGAATTAG
AAACAAAAGAGTATTGCACCCTCTCATCTATTTGAGGAGTGAACTCATCA
ATATCAAAATCTAATGAGAAATCACAACCTAAACTATCTCTAACGTAAAC
CGTGTAACTTCCTACAGCTAATCCACTAAATGAATTACTGGCGTAAAATA
TAACATTGTCTAAAGAGTATTCTAAATCAAATAAAGGTGTTTGTATATAA
TTATTATTAACCGTTACCGTTCCTCCGTTTGGAGCTAACACAACATCAGC
AGAGAAATCAGCAGCAACCAAAGAAGGAATATAAACCGTTTCTGTGTCTG
AGTTGTTAGAGTCATTTAACGTAACATTAAACCTTCCTGTTCTTTGAACA
TCTACAATATAAGGGTTTGTTGCGACTGTATCAATAATCGGAGACGTAAT
ATCTGTTGCTTGTACATTTGTTGTAATTGTTAATTTTACATTAGTACAAG
GCAATGAATCAGCTTCAGATGTTGTAATACTATCAATAGTGAAAACAGTT
GGCGCAACCACATTGTTAATTGTATTAGTAACCCTTCCAGATGTATTGTT
GGACTCTTCTGTAAACGAACTGTTTACATTTGTAGCAACTACACTTATTT
CGTTGTTTATGTAGTCGGGTGTTATTGTGTATAAATTCGTGTTGTTATAT
GCACTCTCTAAAAACTGATAAGTATATAAAATAGTTTCATCTATAGTAGT
TCCTAATAATGGAAAATCAACAGTAGACAATCCATAGTCAACTAATATTA
ACTGTAAAGGCGTCAAACCATCTTGTATAGAGAAAGAATCTGTACCTAAT
GGATTAGAGTTATATTTTATGATAAAATCACTTGTCATTTTCTTATGCTT
TTTTTAATAATTTCCAGTTTCCTTCGTTGTTAGGGCTTAATTCTAAAATA
TACCCTTCTTCTTTATTTCCAAACTCATTAATAAATCTAACCTTTCCGAA
GAAGTTTGGCACTGATCTATCACCTACCTGAGTCCTTCCGTATATTTGTT
GATTTATCTCAAATGTTACCTTTGATTTAAATTCTACAACCTCATTAACA
AATAAAGGATAATCTAAATCATCTATCAAAACAGATGAATTTTCAGACCT
TTCCACCCCTCCTGTTGGTTGAGTTGTCAATAGTTCGTTTCCTATTGAAT
TACTAAATGTTATACTTTCTGATACAAATTTACTTAAAAAAGACCTTAAA
AACTTGCCATGCCTTAAATAATTATTCAAAGGACTTAATCTCAACCCTGT
TATTGTTTCAGGACTGTAAACCCCTGTTGGTAGTTGTTCAAAATCATCAC
TCCATATTCTTTCCTCTAACGCTTCTCCAGAACCTTCTTTTAAATCTAAT
ACAAATATACTTTTATCGTATCTGGTATCATCTGTTGGATTAGTTTCTAT
TGATTGCCTCCTAGCAAATTCCTTTCCATAACTATCTGCTCTATAATCAG
AAGATATATCGTATACATTATCTACTCTAGTAATTGGTGTGTCGTATGTG
TTTAATATGTTTGGCTCGTCTAATCCTTGCGCCTCTTCGTATAGGTTATC
TCCTGAAGGCTTTTTATATCCTGACTTCATAGATGTATAAGCCTTCTCAG
AAAAAGCACTCCTTACAACCTCGCTTACTTGCTCTGTTAAGTCAACAGCT
ACAAAATCCTGAAAGAAATAATCTATAGACTCATGTACAATGGCTTCTTC
TCCATCAATTCTATCTATAGTATAGCCTGTTAAGAATAAAGATTTACTAT
TATTTATAAAAGAATCGAAGCTAATTTCTATATTTTTATCGTAAAATTGT
CTTATCCATAACCCTAAAGACAATGCAGATAGTTTAAAGTCGCCATTAGT
AAAGAAATCACTAATATACTTTCCTTTTTTTCCTGTTATTATTTGAGTTA
TTTTCTCTCCAGCGTCCTTCATAAGTACCGCCTGTGTTTGAGAATTAGAT
CTTACGCTGTCCTCGTTTATATCTAATGTGCATGAAACGTCTTTAAAATC
CACTGAATAAGCCGCAAAGTCATCAGCGGTAGCGCCTCCGTACCATTGTA
AGGATAAACTTTCTCCAGCTTCTAGTGTTATAGTTTCATTAAATGTTATT
GTTTGTGGTTCAGAAGCAACGAAATAATTAATTACGTTAGCCTCTCCTGT
AACATTGAATAACTCCCTCCTTTTTGTTAGGTCTACATCTAATACATTTT
CATTGTTATATGTTTCCAATATAACGCTAAAAAAAGCATCGTTTTCTAAA
AACTCAATATCTTTATATACTGGAGTGAATGACAATTCAAATGAAATATT
TACATTTTTAGTTATGTCGTTGTTTAAGTAAAAAACCATCGAAGCTAATC
CCTCATATTGAGTTAAAACGCTCCTTATTATTTGATCTTTTATTTGAGCA
GCTACCATGTTATCACTCTCGTAATTTATAGTTAAAGGAACTCCGACATG
AGACTCGAAATAAATAAACGGGGCAGGAGGGATCGATCTAAAAGATTGTG
TTAAGGAGTCTTCTTCTGATGTTTCTAATTGAGAAACTAATAGTATATCC
CTACTTGTTAACGATACATCTTGCTTTATAAGTTCGTCTATTTCTGTTCC
GTCTAGCGACAAAGTCCTTTCTAATTCAAACTTTTCTTTCCCTTTTGATT
TAAGTAATGCATTCAGACCCCCACTTTTAAAAGGGATGCTTACATAAGTC
TTATAGCTAATGTATTCGCTAAAATCAAACTTTCCCTGACTATAAATATA
TCTTACATCTGTGTTAGGATTAAATCTATATTCTATTAAATCAACATCTG
CCTCTATATCTCTTATTAAGTAAGCAGACCTTAAAAAATCAGCTCCTTGT
TTAGTAAACTCTAACTCTCTTGATATTTGAGTAATAACCCCAAAATTATC
TAAACTCCTTTTTAAAGTAACCTCAGATTCCTCCCAGTTTCTAGGTGGTG
GATAATAAGTACCTCCTGGCTCTGTGTCGTTTAACAAAACACTTGTCCCG
TTGTCATTATTAATTAAAAGATATTCTACTCTTTTGTAATTCATCTATAG
TATATCGTTTTTTCTATTCAAGAATCTTAAATCTTTAGCTATGTCTATTT
TTTGATTTAAGTATATTGGTCTACTTTGGTTGTTAATTGCCTTAATTATC
TTATTTGCTGATTGGTCATTACTGTTTATCAACTTACTAGCCATGTCGTG
CTTATCAGATAAATAGTTTTGATGTGTAATATTAGACATTACAATATGTC
TTTGCAAATCATTTACTATTTGACTGTCTGAGTAATTAGACAAATATTCG
TTTGCGTCTGGATGTATAATGTCCCCTTTTTTACCATGAACAACAGCATT
CTTTTTATCTGTCTTATAAAGTTTCCCTTTTCTCTCTACAAGCTCAGTCC
TTCCGCTAGGGTGGTCATTTATCATCATTAACCCGTCATGCGTCATTTCA
CCACCTTCCGCAAATTGTGGTATTGGTTGCGCTAAAACGGTAGCTAATTG
CACCGCTCCGATCGTGACTGGGAAAC
